# Supplementary material for: Entropy Measures Quantify Global Splicing Disorders in Cancer
Source: PLoS Comput Biol. 2008 Mar 14;4(3):e1000011. doi: 10.1371/journal.pcbi.1000011 (PMC2268240; doi:10.1371/journal.pcbi.1000011)
Supplement: Table S1 — Raw data from Figure 2 and correlation tests showing independance of entropy ratio to transcript coverage and number of genes tested. (0.02 MB XLS) [file pcbi.1000011.s002.xls]

## Sheet: Feuille1
Suppl. Table 1: Raw data from Figure 2 and correlation tests showing independance of entropy ratio to transcript coverage and number of genes tested
Raw data from entropy calculation								Correlation tests for grouped data a,b and c
« col B and col C = transcript coverage for normal and diseased tissues respectively »								Pearson's correlation between number of genes tested (F) and Entropy ratio (G)
« col F number of genes used for entropy calculation=number of couples compared for entropy gain »								t = -1.2176, df = 42, p-value = 0.2302
								alternative hypothesis: true correlation is not equal to 0
								95 percent confidence interval:
Tissu	Normal transcripts	Disease transcripts	Total(B+C)	Disease/norm(C/B)	Isoforms	Entropy ratio		-0.4565073 0.1187370
								sample estimates:
a) Alternative initiation data								cor
								-0.1846525
Rectum p2	7443	4983	12426	0.669488	1192	1.05809
Kidney	19911	26493	46404	1.33057	4368	1.00272
Large Int p9	1206	2574	3780	2.13433	1426	0.999757		Pearson's correlation between transcript coverage ratio (E) and Entropy ratio (G)
Kidney Cortex	20687	25856	46543	1.24987	4614	0.999033		t = -1.0987, df = 42, p-value = 0.2782
Large Int	4409	31564	35973	7.15899	496	0.991805		alternative hypothesis: true correlation is not equal to 0
Cecum p3	10464	61007	71471	5.83018	2399	0.939638		95 percent confidence interval:
								-0.4420866 0.1365110
b) Alternative poly(A) data								sample estimates:
								cor
brain	32360	28642	61002	0.885105	3292	1.4		-0.1671432
breast	28358	10552	38910	0.3721	772	1.19
blood	6466	4140	10606	0.640272	2146	1.18
kidney	10224	4131	14355	0.404049	826	1.17		Pearson's correlation between total transcript coverage (D) and Entropy ratio (G)
pancreas	16327	8489	24816	0.519936	1724	1.13		t = -1.6125, df = 42, p-value = 0.1143
prostate	25413	13817	39230	0.543698	2493	1.07		alternative hypothesis: true correlation is not equal to 0
ovary	26729	15860	42589	0.593363	2814	1.03		95 percent confidence interval:
colon	25226	18874	44100	0.748196	2912	0.99		-0.50232541 0.05970728
								sample estimates:
c) Alternative splicing data								cor
								-0.2414531
stomach-carcinoma	7890	5523	13413	0.7	1672	1.79752
brain-gioblastoma	6208	4213	10421	0.67864	2994	1.56389
lung-tumo	1582	2423	4005	1.53161	327	1.54056
blood-leuk	1215	4844	6059	3.98683	576	1.47426
kidney-tum	603	538	1141	0.892206	359	1.42128
colorectal-carcinoma	7047	9123	16170	1.29459	1926	1.38
lung-sarcoma	3906	9505	13411	2.43344	1285	1.37187
prostate-carcinoma	7402	8213	15615	1.10956	1673	1.31
blood-lymphoma	1314	1387	2701	1.05556	173	1.24673
brain-astrocytoma	3262	9647	12909	2.95739	1288	1.24419
breast-tum	727	1342	2069	1.84594	345	1.22629
skin-carcinoma	1235	3346	4581	2.70931	695	1.22486
brain-neuroblastoma	8818	14835	23653	1.68235	2286	1.17415
breast-carcinoma	7601	7053	14654	0.927904	1771	1.09284
kidney-carcinoma	3311	6567	9878	1.98339	1216	1.06689
bladder-carcinoma	2223	4785	7008	2.1525	825	1.04062
brain-mening	1833	3807	5640	2.07692	478	1.02123
brain-glioma	4911	12187	17098	2.48157	2043	1.01158
cartilage-arthri	772	635	1407	0.822539	136	1.01133
liver-carcinoma	15828	18710	34538	1.18208	2709	1.0112
brain-oligo	3037	9351	12388	3.07903	1489	1.01107
islets-insul	3175	3990	7165	1.25669	1786	1.01095
ovary-carc	6520	7429	13949	1.13942	1603	1.01082
brain-carc	3401	7698	11099	2.26345	1162	1.01069
lung-carc	18143	17604	35747	0.970292	3573	1.01145
testis-carc	7312	6374	13686	0.871718	2089	0.99
lung-carc	18143	17604	35747	0.970292	3573	0.99
visual-retin	9496	8940	18436	0.941449	2076	0.99
cerebrum-schi	310	348	658	1.12258	103	0.97
stomach-asc	5345	3686	9031	0.689616	1256	0.95
