# Supplementary material for: Entropy Measures Quantify Global Splicing Disorders in Cancer
Source: PLoS Comput Biol. 2008 Mar 14;4(3):e1000011. doi: 10.1371/journal.pcbi.1000011 (PMC2268240; doi:10.1371/journal.pcbi.1000011)
Supplement: Table S2 — List of splice-disrupted splicing factors (high entropy gain in cancer). (0.02 MB XLS) [file pcbi.1000011.s003.xls]

## Sheet: Feuil1
Splice-disrupted splicing factors (high entropy gain in cancer)
Uniprot ID	Constitutive/ alternative splicing	Uniprot function	Comment
UAP56_HUMAN	C	Splice factor that is required for the first ATP-dependent step in spliceosome assembly and for the interaction of U2 snRNP with the branchpoint. Has weak RNA-dependent ATPase activity. Required for mRNA export.
SMD2_HUMAN	C	Required for pre-mRNA splicing. Required for snRNP biogenesis (By similarity).
SF3A1_HUMAN	C	Subunit of the splicing factor SF3A required for 'A' complex assembly formed by the stable binding of U2 snRNP to the branchpoint sequence (BPS) in pre-mRNA. Sequence independent binding of SF3A/SF3B complex upstream of the branch site is essential, it may anchor U2 snRNP to the pre-mRNA. May also be involved in the assembly of the 'E' complex.
U2AF1_HUMAN	C+A	Plays a critical role in both constitutive and enhancer-dependent splicing by mediating protein-protein interactions and protein-RNA interactions required for accurate 3' splice site selection. Recruits U2 snRNP to the branch point. Directly mediates interactions between U2AF2 and proteins bound to the enhancers and thus may function as a bridge between U2AF2 and the enhancer complex to recruit i…
SMD1_HUMAN	C	May act as a charged protein scaffold to promote snRNP assembly or strengthen snRNP-snRNP interactions through nonspecific electrostatic contacts with RNA.
SF3B1_HUMAN	C	Subunit of the splicing factor SF3B required for 'A' complex assembly formed by the stable binding of U2 snRNP to the branchpoint sequence (BPS) in pre-mRNA. Sequence independent binding of SF3A/SF3B complex upstream of the branch site is essential, it may anchor U2 snRNP to the pre-mRNA. May also be involved in the assembly of the 'E' complex. Belongs also to the minor U12-dependent spliceosome,…
MPP10_HUMAN	rRNA	Component of the 60-80S U3 small nucleolar ribonucleoprotein (U3 snoRNP). Required for the early cleavages during pre-18S ribosomal RNA processing
LSM7_HUMAN	C	Binds specifically to the 3'-terminal U-tract of U6 snRNA.
RTC1_HUMAN	?	Catalyzes the conversion of 3'-phosphate to a 2',3'-cyclic phosphodiester at the end of RNA. The mechanism of action of the enzyme occurs in 3 steps: (A) adenylation of the enzyme by ATP; (B) the enzyme acts on RNA-N3'P to produce RNA-N3'PP5'A; (C) a non catalytic nucleophilic attack by the adjacent 2'hydroxyl on the phosphorus in the diester linkage to produce the cyclic end product. The biologi…
TRA2B_HUMAN	C+A	Sequence-specific RNA-binding protein which participates in the control of pre-mRNA splicing.	Stop codon exon*
SFRS3_HUMAN	C+A	May be involved in RNA processing in relation with cellular proliferation and/or maturation.	Stop codon exon*
SF3A2_HUMAN	C	Subunit of the splicing factor SF3A required for 'A' complex assembly formed by the stable binding of U2 snRNP to the branchpoint sequence (BPS) in pre-mRNA. Sequence independent binding of SF3A/SF3B complex upstream of the branch site is essential, it may anchor U2 snRNP to the pre-mRNA. May also be involved in the assembly of the 'E' complex.
NHPX_HUMAN/NH2L1_HUMAN	C	Binds to the 5' stem-loop of U4 snRNA and may play a role in the late stage of spliceosome assembly. The protein undergoes a conformational change upon RNA-binding
			*Contains stop codon exon - AS-triggered NMD (Ni et al. Genes & Dev 2007)

## Sheet: Feuil2
Splicing factors	Comment
LSM7_HUMAN
MPP10_HUMAN
NHPX_HUMAN/NH2L1_HUMAN
RTC1_HUMAN
SF3A1_HUMAN
SF3A2_HUMAN
SF3B1_HUMAN
SFRS3_HUMAN	Stop codon exon*
SMD1_HUMAN
SMD2_HUMAN
TRA2B_HUMAN	Stop codon exon*
U2AF1_HUMAN
UAP56_HUMAN
	*Contains stop codon exon - AS-triggered NMD (Ni et al. Genes & Dev 2007)
