# Supplementary material for: Entropy Measures Quantify Global Splicing Disorders in Cancer
Source: PLoS Comput Biol. 2008 Mar 14;4(3):e1000011. doi: 10.1371/journal.pcbi.1000011 (PMC2268240; doi:10.1371/journal.pcbi.1000011)
Supplement: Table S3 — Detailed annotation of genes used to calculate proliferation level. (0.14 MB XLS) [file pcbi.1000011.s004.xls]

## Sheet: Feuil1
Suppl. Table 3: Detailed annotation of genes used to calculate proliferation levels
Column H shows whether high expression of the gene is associated with a specific phase of a cycling cell and column J shows information linking the gene to cellular proliferation if I is empty.
Meta Gene	Locus Link ID	Botstein (PMID: 12058064)	Meijden (PMID: 12036939 )	Dynlacht_1 (PMID: 11799067)	Dynlacht_2	additional citations (PMID)	additional citations (Peek expression phase)	Phase in which the gene is highly expressed	comments	Symbol	GO annotation	GOabr
MEG1032	HORMAD2							-		HORMAD2
MEG1034	NDC80							-		NDC80	cellular component|chromosome, pericentric region|TAS|GO:0000775|GOA/IPI|9315664//biological process|mitotic sister chromatid segregation|TAS|GO:0000070|GOA/IPI|9315664//cellular component|nucleus|TAS|GO:0005634|GOA/IPI|9315664	chromosome, pericentric region|mitotic sister chromatid segregation|nucleus
MEG1048	MCM3		S phase	G1/S				S phaseG1/S		MCM3	molecular function|ATP binding|IEA|GO:0005524|GOA/IPI|na//molecular function|DNA binding|IEA|GO:0003677|GOA/IPI|1549468//molecular function|DNA binding|TAS|GO:0003677|GOA/IPI|1549468//biological process|DNA replication|IEA|GO:0006260|GOA/IPI|na//biological process|DNA replication initiation|IEA|GO:0006270|GOA/IPI|1549468//biological process|DNA replication initiation|TAS|GO:0006270|GOA/IPI|154946…	ATP binding|DNA binding|DNA binding|DNA replication|DNA replication initiation|DNA replication initiation|DNA-dependent ATPase activity|alpha DNA polymerase:primase complex|cell cycle|nucleus|regulation of transcription, DNA-dependent|transcription
MEG1081	PKMYT1	S phase	G1/S					S phaseG1/S		PKMYT1	molecular function|ATP binding|IEA|GO:0005524|GOA/IPI|na//cellular component|Golgi apparatus|TAS|GO:0005794|GOA/IPI|9001210//biological process|cell cycle|IEA|GO:0007049|GOA/IPI|na//cellular component|endoplasmic reticulum|TAS|GO:0005783|GOA/IPI|9001210//cellular component|membrane|IEA|GO:0016020|GOA/IPI|na//cellular component|membrane fraction|TAS|GO:0005624|GOA/IPI|9001210//biological process|p…	ATP binding|Golgi apparatus|cell cycle|endoplasmic reticulum|membrane|membrane fraction|protein amino acid phosphorylation|protein serine/threonine kinase activity|protein-tyrosine kinase activity|regulation of cyclin dependent protein kinase activity|regulation of mitosis|transferase activity
MEG1092	POLA2		G1/S	G1/S				G1/SG1/S		POLA2	biological process|DNA replication|IEA|GO:0006260|GOA/IPI|8223465//biological process|DNA replication|NAS|GO:0006260|GOA/IPI|8223465//molecular function|molecular function unknown|ND|GO:0005554|GOA/IPI|na//cellular component|nucleus|IEA|GO:0005634|GOA/IPI|na//cellular component|nucleus|NAS|GO:0005634|GOA/IPI|na	DNA replication|DNA replication|molecular function unknown|nucleus|nucleus
MEG1094	VPS33B							-		VPS33B	cellular component|membrane|IEA|GO:0016020|GOA/IPI|na//biological process|protein transport|IEA|GO:0015031|GOA/IPI|na//biological process|vesicle docking during exocytosis|IEA|GO:0006904|GOA/IPI|na//biological process|vesicle-mediated transport|IEA|GO:0016192|GOA/IPI|na	membrane|protein transport|vesicle docking during exocytosis|vesicle-mediated transport
MEG1098	MCM5	G1/S	G1/S	G1/S		15467751	S phase	G1/SG1/SG1/SS phase		MCM5	molecular function|ATP binding|IEA|GO:0005524|GOA/IPI|na//molecular function|DNA binding|IEA|GO:0003677|GOA/IPI|na//biological process|DNA replication|TAS|GO:0006260|GOA/IPI|8751386//biological process|DNA replication initiation|IEA|GO:0006270|GOA/IPI|na//molecular function|DNA-dependent ATPase activity|IEA|GO:0008094|GOA/IPI|na//cellular component|nucleus|TAS|GO:0005634|GOA/IPI|8751386//biologic…	ATP binding|DNA binding|DNA replication|DNA replication initiation|DNA-dependent ATPase activity|nucleus|regulation of cell cycle|regulation of transcription, DNA-dependent|transcription
MEG1106	PDS5B							-		PDS5B	molecular function|ATP binding|TAS|GO:0005524|GOA/IPI|10215036//molecular function|DNA binding|TAS|GO:0003677|GOA/IPI|10215036//molecular function|binding|IEA|GO:0005488|GOA/IPI|na//biological process|cell proliferation|TAS|GO:0008283|GOA/IPI|10963680//biological process|mitotic chromosome condensation|IEA|GO:0007076|GOA/IPI|na//biological process|negative regulation of cell proliferation|TAS|GO:…	ATP binding|DNA binding|binding|cell proliferation|mitotic chromosome condensation|negative regulation of cell proliferation|nucleus|regulation of transcription, DNA-dependent
MEG1141	POLH							-		POLH	biological process|DNA replication|IEA|GO:0006260|GOA/IPI|na//molecular function|damaged DNA binding|TAS|GO:0003684|GOA/IPI|10385124//molecular function|eta DNA polymerase activity|TAS|GO:0015999|GOA/IPI|10871396//molecular function|magnesium ion binding|IEA|GO:0000287|GOA/IPI|na//cellular component|nucleoplasm|TAS|GO:0005654|GOA/IPI|10385124//biological process|regulation of DNA repair|TAS|GO:00…	DNA replication|damaged DNA binding|eta DNA polymerase activity|magnesium ion binding|nucleoplasm|regulation of DNA repair|transferase activity
MEG1153	RBBP5							-		RBBP5	cellular component|nucleus|TAS|GO:0005634|GOA/IPI|7558034	nucleus
MEG1171	RFC4	S phase		G1/S				S phaseG1/S		RFC4	molecular function|ATP binding|IEA|GO:0005524|GOA/IPI|na//molecular function|DNA binding|IEA|GO:0003677|GOA/IPI|na//biological process|DNA replication|IEA|GO:0006260|GOA/IPI|na//cellular component|DNA replication factor C complex|TAS|GO:0005663|GOA/IPI|7774928//biological process|DNA strand elongation|TAS|GO:0006271|GOA/IPI|7774928//cellular component|delta-DNA polymerase cofactor complex|TAS|GO:…	ATP binding|DNA binding|DNA replication|DNA replication factor C complex|DNA strand elongation|delta-DNA polymerase cofactor complex|nucleoside-triphosphatase activity|nucleotide binding|nucleus
MEG1182	ALG14							-		ALG14
MEG1202	ORC5L							-		ORC5L	molecular function|ATP binding|IEA|GO:0005524|GOA/IPI|na//biological process|DNA replication|IEA|GO:0006260|GOA/IPI|9765232//biological process|DNA replication|NAS|GO:0006260|GOA/IPI|9765232//biological process|DNA replication initiation|TAS|GO:0006270|GOA/IPI|9765232//molecular function|DNA replication origin binding|TAS|GO:0003688|GOA/IPI|9765232//cellular component|nuclear origin of replicatio…	ATP binding|DNA replication|DNA replication|DNA replication initiation|DNA replication origin binding|nuclear origin of replication recognition complex|nucleotide binding|nucleus|nucleus
MEG1229	MCM2	G1/S	G1/S					G1/SG1/S		MCM2	molecular function|ATP binding|IEA|GO:0005524|GOA/IPI|na//molecular function|DNA binding|TAS|GO:0003677|GOA/IPI|8175912//biological process|DNA replication|TAS|GO:0006260|GOA/IPI|8175912//biological process|DNA replication initiation|IEA|GO:0006270|GOA/IPI|na//molecular function|DNA-dependent ATPase activity|IEA|GO:0008094|GOA/IPI|na//biological process|cell cycle|TAS|GO:0007049|GOA/IPI|8175912//…	ATP binding|DNA binding|DNA replication|DNA replication initiation|DNA-dependent ATPase activity|cell cycle|chromatin|nucleus|regulation of transcription, DNA-dependent|transcription
MEG1235	MRE11A							-	Although over epxression of this gene is not shown to be specific to a cell cycle phase, it is clearly correlated with cell proliferation	MRE11A	molecular function|3'-5' exonuclease activity|TAS|GO:0008408|GOA/IPI|9651580//biological process|double-strand break repair via nonhomologous end-joining|TAS|GO:0006303|GOA/IPI|9651580//molecular function|double-stranded DNA binding|TAS|GO:0003690|GOA/IPI|10802669//molecular function|hydrolase activity|IEA|GO:0016787|GOA/IPI|na//molecular function|manganese ion binding|IEA|GO:0030145|GOA/IPI|na//…	3'-5' exonuclease activity|double-strand break repair via nonhomologous end-joining|double-stranded DNA binding|hydrolase activity|manganese ion binding|meiosis|meiotic recombination|nucleoplasm|regulation of mitotic recombination|single-stranded DNA specific endodeoxyribonuclease activity|telomerase-dependent telomere maintenance
MEG1240	SMC4							-		SMC4	molecular function|ATP binding|TAS|GO:0005524|GOA/IPI|11136719//molecular function|ATPase activity|IEA|GO:0016887|GOA/IPI|na//biological process|DNA replication and chromosome cycle|TAS|GO:0000067|GOA/IPI|9789013//cellular component|chromosome|IEA|GO:0005694|GOA/IPI|na//biological process|chromosome organization and biogenesis (sensu Eukaryota)|TAS|GO:0007001|GOA/IPI|9789013//cellular component|c…	ATP binding|ATPase activity|DNA replication and chromosome cycle|chromosome|chromosome organization and biogenesis (sensu Eukaryota)|condensin complex|cytokinesis|cytoplasm|mitotic chromosome condensation|nucleus|protein binding|protein heterodimerization activity
MEG1249	PRIM1	S phase	S phase					S phaseS phase		PRIM1	molecular function|DNA primase activity|TAS|GO:0003896|GOA/IPI|8026492//biological process|DNA replication|IEA|GO:0006260|GOA/IPI|na//biological process|DNA replication, synthesis of RNA primer|TAS|GO:0006269|GOA/IPI|8026492//cellular component|alpha DNA polymerase:primase complex|NR|GO:0005658|GOA/IPI|na//molecular function|transferase activity|IEA|GO:0016740|GOA/IPI|na	DNA primase activity|DNA replication|DNA replication, synthesis of RNA primer|alpha DNA polymerase:primase complex|transferase activity
MEG1269	MLH1		S phase		binding	15467751	S phase	S phaseS phase		MLH1	molecular function|ATP binding|IEA|GO:0005524|GOA/IPI|na//biological process|cell cycle|IEA|GO:0007049|GOA/IPI|na//biological process|mismatch repair|TAS|GO:0006298|GOA/IPI|8128251//biological process|negative regulation of cell cycle|IEA|GO:0045786|GOA/IPI|na//cellular component|nucleus|IEA|GO:0005634|GOA/IPI|na	ATP binding|cell cycle|mismatch repair|negative regulation of cell cycle|nucleus
MEG1293	MCM3AP							-	Although over epxression of this gene is not shown to be specific to a cell cycle phase, it is clearly correlated with cell proliferation	MCM3AP	molecular function|DNA binding|TAS|GO:0003677|GOA/IPI|9712829//biological process|DNA replication|TAS|GO:0006260|GOA/IPI|9712829//molecular function|nucleotide binding|IEA|GO:0000166|GOA/IPI|na//cellular component|nucleus|TAS|GO:0005634|GOA/IPI|9712829//biological process|protein-nucleus import|TAS|GO:0006606|GOA/IPI|9712829	DNA binding|DNA replication|nucleotide binding|nucleus|protein-nucleus import
MEG1347	MARS2							-		MARS2	molecular function|ATP binding|IEA|GO:0005524|GOA/IPI|na//molecular function|ligase activity|IEA|GO:0016874|GOA/IPI|na//molecular function|methionine-tRNA ligase activity|IEA|GO:0004825|GOA/IPI|na//biological process|methionyl-tRNA aminoacylation|IEA|GO:0006431|GOA/IPI|na//biological process|protein biosynthesis|IEA|GO:0006412|GOA/IPI|na	ATP binding|ligase activity|methionine-tRNA ligase activity|methionyl-tRNA aminoacylation|protein biosynthesis
MEG135	GTF2E1		G2/M					G2/M		GTF2E1	molecular function|general RNA polymerase II transcription factor activity|NR|GO:0016251|GOA/IPI|na//cellular component|nucleus|IEA|GO:0005634|GOA/IPI|na//biological process|regulation of transcription, DNA-dependent|IEA|GO:0006355|GOA/IPI|na//biological process|transcription|IEA|GO:0006350|GOA/IPI|na//cellular component|transcription factor TFIIE complex|NR|GO:0005673|GOA/IPI|na//biological proc…	general RNA polymerase II transcription factor activity|nucleus|regulation of transcription, DNA-dependent|transcription|transcription factor TFIIE complex|transcription initiation from RNA polymerase II promoter
MEG1353	TBC1D20							-		TBC1D20	molecular function|GTPase activator activity|IEA|GO:0005096|GOA/IPI|na//cellular component|integral to membrane|IEA|GO:0016021|GOA/IPI|na	GTPase activator activity|integral to membrane
MEG1366	MSH2	G1/S	S phase		binding	15467751	S phase	G1/SS phaseS phase		MSH2	molecular function|ATP binding|IEA|GO:0005524|GOA/IPI|na//biological process|cell cycle|IEA|GO:0007049|GOA/IPI|na//molecular function|damaged DNA binding|IEA|GO:0003684|GOA/IPI|na//biological process|mismatch repair|IDA|GO:0006298|GOA/IPI|7923193//biological process|negative regulation of cell cycle|IEA|GO:0045786|GOA/IPI|na//cellular component|nucleus|NAS|GO:0005634|GOA/IPI|7923193//biological p…	ATP binding|cell cycle|damaged DNA binding|mismatch repair|negative regulation of cell cycle|nucleus|postreplication repair
MEG1374	CDC25B	G2/M	S phase					G2/MS phase		CDC25B	biological process|M phase of mitotic cell cycle|IEA|GO:0000087|GOA/IPI|na//biological process|cell cycle|IEA|GO:0007049|GOA/IPI|na//biological process|cytokinesis|IEA|GO:0000910|GOA/IPI|na//molecular function|hydrolase activity|IEA|GO:0016787|GOA/IPI|na//cellular component|intracellular|IEA|GO:0005622|GOA/IPI|na//cellular component|intracellular|NAS|GO:0005622|GOA/IPI|na//biological process|mito…	M phase of mitotic cell cycle|cell cycle|cytokinesis|hydrolase activity|intracellular|intracellular|mitosis|mitosis|positive regulation of cell proliferation|protein amino acid dephosphorylation|protein tyrosine phosphatase activity|protein tyrosine phosphatase activity|regulation of cell cycle
MEG1386	CDC6	G1/S	S phase	G1/S				G1/SS phaseG1/S		CDC6	molecular function|ATP binding|IEA|GO:0005524|GOA/IPI|na//biological process|DNA replication|IEA|GO:0006260|GOA/IPI|na//biological process|DNA replication checkpoint|TAS|GO:0000076|GOA/IPI|9566895//biological process|cell cycle|IEA|GO:0007049|GOA/IPI|na//biological process|cytokinesis|IEA|GO:0000910|GOA/IPI|na//cellular component|cytoplasm|TAS|GO:0005737|GOA/IPI|9566895//biological process|mitosi…	DNA replication checkpoint, cell cycle, cytokinesis|cytoplasm|mitosis|negative regulation of DNA replication|negative regulation of cell proliferation|nucleoside-triphosphatase activity|nucleotide binding|nucleus|regulation of cyclin dependent protein kinase activity|traversing start control point of mitotic cell cycle
MEG1411	PIGU							-		PIGU	biological process|GPI anchor biosynthesis|IEA|GO:0006506|GOA/IPI|na//cellular component|endoplasmic reticulum membrane|IEA|GO:0005789|GOA/IPI|na//cellular component|integral to membrane|IEA|GO:0016021|GOA/IPI|na	GPI anchor biosynthesis|endoplasmic reticulum membrane|integral to membrane
MEG1414	UNG	G1/S			binding			G1/S		UNG	biological process|base-excision repair|TAS|GO:0006284|GOA/IPI|10805771//biological process|carbohydrate metabolism|IEA|GO:0005975|GOA/IPI|na//molecular function|hydrolase activity, acting on glycosyl bonds|IEA|GO:0016798|GOA/IPI|na//cellular component|mitochondrion|IEA|GO:0005739|GOA/IPI|na//cellular component|nucleus|NAS|GO:0005634|GOA/IPI|9016624//molecular function|uracil DNA N-glycosylase ac…	base-excision repair|carbohydrate metabolism|hydrolase activity, acting on glycosyl bonds|mitochondrion|nucleus|uracil DNA N-glycosylase activity
MEG1422	ADARB1		G1/S					G1/S		ADARB1	molecular function|adenosine deaminase activity|IEA|GO:0004000|GOA/IPI|8995285//molecular function|adenosine deaminase activity|TAS|GO:0004000|GOA/IPI|8995285//biological process|central nervous system development|TAS|GO:0007417|GOA/IPI|9111310//molecular function|double-stranded RNA binding|IEA|GO:0003725|GOA/IPI|8995285//molecular function|double-stranded RNA binding|TAS|GO:0003725|GOA/IPI|8995…	adenosine deaminase activity|adenosine deaminase activity|central nervous system development|double-stranded RNA binding|double-stranded RNA binding|hydrolase activity|intracellular|mRNA processing|nucleus
MEG1485	CDC45L	S phase						S phase		CDC45L	biological process|DNA replication|IEA|GO:0006260|GOA/IPI|na//biological process|DNA replication checkpoint|TAS|GO:0000076|GOA/IPI|9660782//biological process|DNA replication initiation|TAS|GO:0006270|GOA/IPI|9660782//cellular component|nucleus|TAS|GO:0005634|GOA/IPI|9660782//biological process|regulation of cell cycle|IEA|GO:0000074|GOA/IPI|na	DNA replication|DNA replication checkpoint|DNA replication initiation|nucleus|regulation of cell cycle
MEG1511	NCAPD2		G1/S					G1/S		NCAPD2	molecular function|binding|IEA|GO:0005488|GOA/IPI|na//biological process|cell cycle|IEA|GO:0007049|GOA/IPI|na//cellular component|condensin core heterodimer|NAS|GO:0000797|GOA/IPI|10958694//biological process|cytokinesis|IEA|GO:0000910|GOA/IPI|na//cellular component|cytoplasm|NAS|GO:0005737|GOA/IPI|10958694//molecular function|histone binding|NAS|GO:0042393|GOA/IPI|10958694//biological process|mi…	binding|cell cycle|condensin core heterodimer|cytokinesis|cytoplasm|histone binding|mitosis|mitotic chromosome condensation|mitotic chromosome condensation|nucleus|nucleus
MEG1520	DCTD							-		DCTD	molecular function|dCMP deaminase activity|TAS|GO:0004132|GOA/IPI|7685356//molecular function|hydrolase activity|IEA|GO:0016787|GOA/IPI|na//biological process|nucleotide biosynthesis|IEA|GO:0009165|GOA/IPI|na//biological process|pyrimidine nucleotide metabolism|TAS|GO:0006220|GOA/IPI|7685356//molecular function|zinc ion binding|IEA|GO:0008270|GOA/IPI|na	dCMP deaminase activity|hydrolase activity|nucleotide biosynthesis|pyrimidine nucleotide metabolism|zinc ion binding
MEG1549	SMC6					1762379		-	S phase check point	SMC6	molecular function|ATP binding|IEA|GO:0005524|GOA/IPI|na//biological process|DNA repair|IEA|GO:0006281|GOA/IPI|na//cellular component|chromosome|IEA|GO:0005694|GOA/IPI|na//biological process|chromosome organization and biogenesis|IEA|GO:0051276|GOA/IPI|na//cellular component|nucleus|IEA|GO:0005634|GOA/IPI|na	ATP binding|DNA repair|chromosome|chromosome organization and biogenesis|nucleus
MEG1564	SUPT16H					15485923	S/G2	S/G2		SUPT16H	molecular function|aminopeptidase activity|IEA|GO:0004177|GOA/IPI|na//molecular function|hydrolase activity|IEA|GO:0016787|GOA/IPI|na//molecular function|metalloexopeptidase activity|IEA|GO:0008235|GOA/IPI|na//biological process|nucleosome disassembly|TAS|GO:0006337|GOA/IPI|10421373//molecular function|positive transcription elongation factor activity|TAS|GO:0008159|GOA/IPI|10421373//biological p…	aminopeptidase activity|hydrolase activity|metalloexopeptidase activity|nucleosome disassembly|positive transcription elongation factor activity|proteolysis and peptidolysis|transcription from RNA polymerase II promoter|translation elongation factor activity
MEG1642	SMC5					1762379		-	S phase check point	SMC5	molecular function|ATP binding|IEA|GO:0005524|GOA/IPI|na//cellular component|chromosome|IEA|GO:0005694|GOA/IPI|na//biological process|chromosome organization and biogenesis|IEA|GO:0051276|GOA/IPI|na	ATP binding|chromosome|chromosome organization and biogenesis
MEG1643	RFC5							-		RFC5	molecular function|ATP binding|IEA|GO:0005524|GOA/IPI|na//molecular function|DNA binding|IEA|GO:0003677|GOA/IPI|na//biological process|DNA repair|NAS|GO:0006281|GOA/IPI|8999859//biological process|DNA replication|IEA|GO:0006260|GOA/IPI|8999859//biological process|DNA replication|NAS|GO:0006260|GOA/IPI|8999859//cellular component|DNA replication factor C complex|IEA|GO:0005663|GOA/IPI|na//cellular…	ATP binding|DNA binding|DNA repair|DNA replication|DNA replication|DNA replication factor C complex|delta-DNA polymerase cofactor complex|enzyme binding|nucleoside-triphosphatase activity|nucleotide binding|nucleus
MEG1652	XPO1		G2/M					G2/M		XPO1	molecular function|binding|IEA|GO:0005488|GOA/IPI|na//cellular component|cytoplasm|TAS|GO:0005737|GOA/IPI|9368044//cellular component|nuclear pore|IEA|GO:0005643|GOA/IPI|na//cellular component|nucleoplasm|TAS|GO:0005654|GOA/IPI|9368044//biological process|protein transport|IEA|GO:0015031|GOA/IPI|na//molecular function|protein transporter activity|IEA|GO:0008565|GOA/IPI|na//biological process|prot…	binding|cytoplasm|nuclear pore|nucleoplasm|protein transport|protein transporter activity|protein-nucleus import, docking
MEG1657	BUB1	G2/M						G2/M		BUB1	molecular function|ATP binding|IEA|GO:0005524|GOA/IPI|na//biological process|cell cycle|IEA|GO:0007049|GOA/IPI|na//biological process|cell proliferation|TAS|GO:0008283|GOA/IPI|9790499//biological process|cytokinesis|IEA|GO:0000910|GOA/IPI|na//cellular component|kinetochore|TAS|GO:0000776|GOA/IPI|9660858//biological process|mitosis|IEA|GO:0007067|GOA/IPI|na//biological process|mitotic spindle chec…	cell cycle, mitotic spindle checkpoint
MEG1664	CHEK1				binding			-		CHEK1	molecular function|ATP binding|IEA|GO:0005524|GOA/IPI|na//biological process|DNA damage checkpoint|TAS|GO:0000077|GOA/IPI|9278511//biological process|cell cycle|IEA|GO:0007049|GOA/IPI|na//cellular component|condensed nuclear chromosome|TAS|GO:0000794|GOA/IPI|9382850//biological process|gametogenesis|TAS|GO:0007276|GOA/IPI|9382850//biological process|meiotic recombination|TAS|GO:0007131|GOA/IPI|92…	ATP binding|DNA damage checkpoint|cell cycle|condensed nuclear chromosome|gametogenesis|meiotic recombination|negative regulation of cell proliferation|nucleus|protein amino acid phosphorylation|protein serine/threonine kinase activity|regulation of cyclin dependent protein kinase activity|response to DNA damage stimulus|transferase activity
MEG1665	TRIP13	G2/M	G2/M					G2/MG2/M		TRIP13	molecular function|ATP binding|NAS|GO:0005524|GOA/IPI|9223484//molecular function|nucleoside-triphosphatase activity|IEA|GO:0017111|GOA/IPI|na//molecular function|nucleotide binding|IEA|GO:0000166|GOA/IPI|na//cellular component|nucleus|NAS|GO:0005634|GOA/IPI|7776974//cellular component|nucleus|TAS|GO:0005634|GOA/IPI|7776974//molecular function|receptor activity|IEA|GO:0004872|GOA/IPI|na//molecula…	ATP binding|nucleoside-triphosphatase activity|nucleotide binding|nucleus|nucleus|receptor activity|transcription cofactor activity|transcription from RNA polymerase II promoter
MEG168	USP10		G2/M					G2/M		USP10	molecular function|cysteine-type endopeptidase activity|IEA|GO:0004197|GOA/IPI|na//biological process|ubiquitin cycle|IEA|GO:0006512|GOA/IPI|na//molecular function|ubiquitin thiolesterase activity|IEA|GO:0004221|GOA/IPI|na//biological process|ubiquitin-dependent protein catabolism|IEA|GO:0006511|GOA/IPI|na	cysteine-type endopeptidase activity|ubiquitin cycle|ubiquitin thiolesterase activity|ubiquitin-dependent protein catabolism
MEG171	RPA1					9241242	G1/S	G1/S		RPA1	biological process|DNA recombination|TAS|GO:0006310|GOA/IPI|8756712//biological process|DNA repair|TAS|GO:0006281|GOA/IPI|8756712//cellular component|DNA replication factor A complex|TAS|GO:0005662|GOA/IPI|8756712//biological process|DNA-dependent DNA replication|TAS|GO:0006261|GOA/IPI|8756712//cellular component|nucleus|IEA|GO:0005634|GOA/IPI|na//molecular function|single-stranded DNA binding|TA…	DNA recombination|DNA repair|DNA replication factor A complex|DNA-dependent DNA replication|nucleus|single-stranded DNA binding
MEG1711	TCF25							-		TCF25	molecular function|binding|IEA|GO:0005488|GOA/IPI|na	binding
MEG1755	SSRP1		G2/M					G2/M		SSRP1	molecular function|DNA binding|TAS|GO:0003677|GOA/IPI|1372440//cellular component|chromatin|IEA|GO:0000785|GOA/IPI|na//cellular component|nucleus|IEA|GO:0005634|GOA/IPI|na//biological process|regulation of transcription, DNA-dependent|IEA|GO:0006355|GOA/IPI|na	DNA binding|chromatin|nucleus|regulation of transcription, DNA-dependent
MEG1805	SETD2							-		SETD2	molecular function|iron ion binding|IEA|GO:0005506|GOA/IPI|na//biological process|metabolism|IEA|GO:0008152|GOA/IPI|na//cellular component|nucleus|IEA|GO:0005634|GOA/IPI|na//molecular function|oxidoreductase activity|IEA|GO:0016491|GOA/IPI|na	iron ion binding|metabolism|nucleus|oxidoreductase activity
MEG182	TTC35							-		TTC35	molecular function|binding|IEA|GO:0005488|GOA/IPI|na//cellular component|nucleus|IEA|GO:0005634|GOA/IPI|na	binding|nucleus
MEG1824	FLJ20323							-		FLJ20323
MEG1828	AURKA					13678582	G2/M	G2/M		AURKA	molecular function|ATP binding|IEA|GO:0005524|GOA/IPI|na//biological process|cell cycle|IEA|GO:0007049|GOA/IPI|na//biological process|mitosis|TAS|GO:0007067|GOA/IPI|9153231//cellular component|nucleus|TAS|GO:0005634|GOA/IPI|9153231//biological process|protein amino acid phosphorylation|TAS|GO:0006468|GOA/IPI|9153231//molecular function|protein binding|IDA|GO:0005515|GOA/IPI|12244051//molecular fu…	cell cycle, mitosis
MEG1909	GTF3C5							-		GTF3C5	molecular function|DNA binding|IEA|GO:0003677|GOA/IPI|na//molecular function|RNA polymerase III transcription factor activity|TAS|GO:0003709|GOA/IPI|10373544//cellular component|nucleus|IEA|GO:0005634|GOA/IPI|na//biological process|transcription|IEA|GO:0006350|GOA/IPI|na//cellular component|transcription factor TFIIIC complex|TAS|GO:0000127|GOA/IPI|10373544//biological process|transcription from …	DNA binding|RNA polymerase III transcription factor activity|nucleus|transcription|transcription factor TFIIIC complex|transcription from RNA polymerase III promoter
MEG1925	TUBG2							-		TUBG2	molecular function|GTP binding|IEA|GO:0005525|GOA/IPI|na//molecular function|GTPase activity|IEA|GO:0003924|GOA/IPI|na//cellular component|centrosome|ISS|GO:0005813|GOA/IPI|na//cellular component|cytoplasm|ISS|GO:0005737|GOA/IPI|na//cellular component|gamma-tubulin complex|ISS|GO:0000930|GOA/IPI|na//cellular component|microtubule|IEA|GO:0005874|GOA/IPI|na//biological process|microtubule cytoskele…	GTP binding|GTPase activity|centrosome|cytoplasm|gamma-tubulin complex|microtubule|microtubule cytoskeleton organization and biogenesis|microtubule-based movement|polar microtubule|protein binding|protein polymerization|structural constituent of cytoskeleton
MEG1926	RAD50							-		RAD50	molecular function|3'-5' exonuclease activity|TAS|GO:0008408|GOA/IPI|9705271//molecular function|ATP binding|IEA|GO:0005524|GOA/IPI|na//molecular function|ATPase activity|IEA|GO:0016887|GOA/IPI|na//cellular component|Mre11 complex|IEA|GO:0030870|GOA/IPI|na//biological process|cell cycle|IEA|GO:0007049|GOA/IPI|na//cellular component|chromosome, telomeric region|IEA|GO:0000781|GOA/IPI|na//biologica…	3'-5' exonuclease activity|ATP binding|ATPase activity|Mre11 complex|cell cycle|chromosome, telomeric region|double-strand break repair|endonuclease activity|hydrolase activity|meiosis|meiotic recombination|regulation of mitotic recombination|single-stranded DNA specific endodeoxyribonuclease activity|telomerase-dependent telomere maintenance
MEG1928	PMS2					9000555	S phase	S phase		PMS2	molecular function|ATP binding|IEA|GO:0005524|GOA/IPI|na//molecular function|DNA binding|TAS|GO:0003677|GOA/IPI|10871409//biological process|cell cycle|IEA|GO:0007049|GOA/IPI|na//biological process|mismatch repair|TAS|GO:0006298|GOA/IPI|10871409//biological process|negative regulation of cell cycle|IEA|GO:0045786|GOA/IPI|na//cellular component|nucleus|IEA|GO:0005634|GOA/IPI|8072530//cellular comp…	ATP binding|DNA binding|cell cycle|mismatch repair|negative regulation of cell cycle|nucleus|nucleus
MEG1938	RRM2	S phase						S phase		RRM2	biological process|DNA replication|NAS|GO:0006260|GOA/IPI|na//cellular component|cytoplasm|NAS|GO:0005737|GOA/IPI|na//biological process|deoxyribonucleoside diphosphate metabolism|IEA|GO:0009186|GOA/IPI|na//molecular function|oxidoreductase activity|IEA|GO:0016491|GOA/IPI|na//molecular function|ribonucleoside-diphosphate reductase activity|NAS|GO:0004748|GOA/IPI|1627826	DNA replication|cytoplasm|deoxyribonucleoside diphosphate metabolism|oxidoreductase activity|ribonucleoside-diphosphate reductase activity
MEG1989	APEX2					15319281	S phase	S phase		APEX2	biological process|DNA repair|IEA|GO:0006281|GOA/IPI|na//molecular function|endonuclease activity|IEA|GO:0004519|GOA/IPI|na//molecular function|zinc ion binding|IEA|GO:0008270|GOA/IPI|na	DNA repair
MEG200	HLTF							-	Although over epxression of this gene is not shown to be specific to a cell cycle phase, it is clearly correlated with cell proliferation	HLTF	molecular function|ATP binding|IEA|GO:0005524|GOA/IPI|na//molecular function|DNA binding|TAS|GO:0003677|GOA/IPI|7876228//biological process|chromatin modification|IEA|GO:0016568|GOA/IPI|na//molecular function|helicase activity|IEA|GO:0004386|GOA/IPI|na//molecular function|hydrolase activity|IEA|GO:0016787|GOA/IPI|na//cellular component|nucleus|TAS|GO:0005634|GOA/IPI|7876228//biological process|pr…	ATP binding|DNA binding|chromatin modification|helicase activity|hydrolase activity|nucleus|protein ubiquitination|regulation of transcription, DNA-dependent|transcription|ubiquitin ligase complex|ubiquitin-protein ligase activity|zinc ion binding
MEG2006	SAE2							-		SAE2	molecular function|ATP binding|IEA|GO:0005524|GOA/IPI|na//molecular function|enzyme activator activity|TAS|GO:0008047|GOA/IPI|10187858//molecular function|ligase activity|IEA|GO:0016874|GOA/IPI|na//molecular function|ubiquitin activating enzyme activity|IEA|GO:0004839|GOA/IPI|na//biological process|ubiquitin cycle|IEA|GO:0006512|GOA/IPI|na//molecular function|ubiquitin-like activating enzyme acti…	ATP binding|enzyme activator activity|ligase activity|ubiquitin activating enzyme activity|ubiquitin cycle|ubiquitin-like activating enzyme activity
MEG2016	RTF1		G2/M					G2/M		RTF1
MEG2021	ERCC1		S phase					S phase		ERCC1	biological process|DNA repair|IEA|GO:0006281|GOA/IPI|na//molecular function|damaged DNA binding|IEA|GO:0003684|GOA/IPI|na//molecular function|endodeoxyribonuclease activity|NR|GO:0004520|GOA/IPI|na//molecular function|endonuclease activity|IEA|GO:0004519|GOA/IPI|na//molecular function|hydrolase activity|IEA|GO:0016787|GOA/IPI|na//biological process|morphogenesis|TAS|GO:0009653|GOA/IPI|8275084//bi…	DNA repair|damaged DNA binding|endodeoxyribonuclease activity|endonuclease activity|hydrolase activity|morphogenesis|nucleotide-excision repair|nucleus|nucleus
MEG2041	HLCS							-		HLCS	molecular function|biotin-[acetyl-CoA-carboxylase] ligase activity|IEA|GO:0004077|GOA/IPI|na//molecular function|biotin-[methylcrotonoyl-CoA-carboxylase] ligase activity|IEA|GO:0004078|GOA/IPI|na//molecular function|biotin-[methylmalonyl-CoA-carboxytransferase] ligase activity|IEA|GO:0004079|GOA/IPI|na//molecular function|biotin-[propionyl-CoA-carboxylase (ATP-hydrolyzing)] ligase activity|TAS|GO…	biotin-[acetyl-CoA-carboxylase] ligase activity|biotin-[methylcrotonoyl-CoA-carboxylase] ligase activity|biotin-[methylmalonyl-CoA-carboxytransferase] ligase activity|biotin-[propionyl-CoA-carboxylase (ATP-hydrolyzing)] ligase activity|ligase activity|protein modification
MEG205	TSEN2							-		TSEN2	molecular function|endonuclease activity|IEA|GO:0004519|GOA/IPI|na//molecular function|hydrolase activity|IEA|GO:0016787|GOA/IPI|na//biological process|mRNA processing|IEA|GO:0006397|GOA/IPI|na//biological process|tRNA splicing|IEA|GO:0006388|GOA/IPI|na//molecular function|tRNA-intron endonuclease activity|IEA|GO:0000213|GOA/IPI|na//cellular component|tRNA-intron endonuclease complex|IEA|GO:00002…	endonuclease activity|hydrolase activity|mRNA processing|tRNA splicing|tRNA-intron endonuclease activity|tRNA-intron endonuclease complex
MEG2062	GINS2							-		GINS2	biological process|DNA replication|IEA|GO:0006260|GOA/IPI|na//cellular component|nucleus|IEA|GO:0005634|GOA/IPI|na	DNA replication|nucleus
MEG2063	PRPF18							-		PRPF18	biological process|RNA splicing|TAS|GO:0008380|GOA/IPI|9000057//biological process|nuclear mRNA splicing, via spliceosome|IEA|GO:0000398|GOA/IPI|na//cellular component|spliceosome complex|TAS|GO:0005681|GOA/IPI|9000057	RNA splicing|nuclear mRNA splicing, via spliceosome|spliceosome complex
MEG2072	MAD2L1	G2	G2/M	G1/S				G2G2/MG1/S		MAD2L1	biological process|cell cycle|IEA|GO:0007049|GOA/IPI|na//biological process|cytokinesis|IEA|GO:0000910|GOA/IPI|na//cellular component|kinetochore|TAS|GO:0000776|GOA/IPI|8824189//biological process|mitosis|TAS|GO:0007067|GOA/IPI|8824189//biological process|mitotic checkpoint|TAS|GO:0007093|GOA/IPI|8824189//cellular component|nucleus|IEA|GO:0005634|GOA/IPI|na	cell cycle|cytokinesis|kinetochore|mitosis|mitotic checkpoint|nucleus
MEG2077	PCNA	G1/S	G2/M	G1/S				G1/SG2/MG1/S		PCNA	molecular function|DNA binding|NR|GO:0003677|GOA/IPI|na//molecular function|DNA polymerase processivity factor activity|IEA|GO:0030337|GOA/IPI|na//biological process|DNA repair|NR|GO:0006281|GOA/IPI|na//biological process|DNA replication|NR|GO:0006260|GOA/IPI|na//biological process|cell proliferation|TAS|GO:0008283|GOA/IPI|2565339//cellular component|delta-DNA polymerase cofactor complex|TAS|GO:0…	DNA binding|DNA polymerase processivity factor activity|DNA repair|DNA replication|cell proliferation|delta-DNA polymerase cofactor complex|nucleus|regulation of DNA replication|regulation of cell cycle
MEG2085	POLE2							-		POLE2	molecular function|DNA binding|IEA|GO:0003677|GOA/IPI|na//biological process|DNA repair|TAS|GO:0006281|GOA/IPI|9405441//biological process|DNA replication|TAS|GO:0006260|GOA/IPI|9405441//molecular function|epsilon DNA polymerase activity|TAS|GO:0003893|GOA/IPI|9405441//cellular component|nucleus|IEA|GO:0005634|GOA/IPI|na//molecular function|transferase activity|IEA|GO:0016740|GOA/IPI|na	DNA binding|DNA repair|DNA replication|epsilon DNA polymerase activity|nucleus|transferase activity
MEG2090	XPA		G1/S					G1/S		XPA	molecular function|damaged DNA binding|TAS|GO:0003684|GOA/IPI|10946233//biological process|nucleotide-excision repair|NR|GO:0006289|GOA/IPI|na//cellular component|nucleus|TAS|GO:0005634|GOA/IPI|1601884//molecular function|protein binding|IPI|GO:0005515|GOA/IPI|10944529	damaged DNA binding|nucleotide-excision repair|nucleus|protein binding
MEG2118	MCM6	G1/S	G1/S	G1/S				G1/SG1/SG1/S		MCM6	molecular function|ATP binding|NAS|GO:0005524|GOA/IPI|9286856//molecular function|DNA binding|IEA|GO:0003677|GOA/IPI|na//biological process|DNA replication|NAS|GO:0006260|GOA/IPI|9286856//biological process|DNA replication initiation|IEA|GO:0006270|GOA/IPI|na//molecular function|DNA-dependent ATPase activity|IEA|GO:0008094|GOA/IPI|na//biological process|cell cycle|IEA|GO:0007049|GOA/IPI|na//cellu…	ATP binding|DNA binding|DNA replication|DNA replication initiation|DNA-dependent ATPase activity|cell cycle|nucleus|regulation of transcription, DNA-dependent|transcription
MEG2151	THUMPD1							-		THUMPD1
MEG2154	KIF18A					17346968	G2/M	G2/M		KIF18A	molecular function|ATP binding|IEA|GO:0005524|GOA/IPI|na//cellular component|microtubule associated complex|IEA|GO:0005875|GOA/IPI|na//molecular function|microtubule motor activity|IEA|GO:0003777|GOA/IPI|na//biological process|microtubule-based movement|IEA|GO:0007018|GOA/IPI|na	ATP binding|microtubule associated complex|microtubule motor activity|microtubule-based movement
MEG2183	NSMCE4A							-		NSMCE4A
MEG2211	ARHGAP9							-		ARHGAP9	molecular function|GTPase activator activity|IEA|GO:0005096|GOA/IPI|na	GTPase activator activity
MEG2213	MCM7		G1/S					G1/S		MCM7	molecular function|ATP binding|IEA|GO:0005524|GOA/IPI|na//molecular function|DNA binding|IEA|GO:0003677|GOA/IPI|na//biological process|DNA replication|TAS|GO:0006260|GOA/IPI|8798650//biological process|DNA replication initiation|IEA|GO:0006270|GOA/IPI|na//molecular function|DNA-dependent ATPase activity|IEA|GO:0008094|GOA/IPI|na//biological process|cell cycle|IEA|GO:0007049|GOA/IPI|na//cellular c…	ATP binding|DNA binding|DNA replication|DNA replication initiation|DNA-dependent ATPase activity|cell cycle|chromatin|nucleoside-triphosphatase activity|nucleotide binding|nucleus|regulation of transcription, DNA-dependent|transcription
MEG2236	REXO1							-		REXO1	molecular function|exonuclease activity|IEA|GO:0004527|GOA/IPI|na//cellular component|intracellular|IEA|GO:0005622|GOA/IPI|na//molecular function|translation elongation factor activity|IEA|GO:0003746|GOA/IPI|na	exonuclease activity|intracellular|translation elongation factor activity
MEG2255	MRPL36							-		MRPL36	cellular component|mitochondrial large ribosomal subunit|NAS|GO:0005762|GOA/IPI|11279069//cellular component|mitochondrion|IEA|GO:0005739|GOA/IPI|na//biological process|protein biosynthesis|NAS|GO:0006412|GOA/IPI|11279069//cellular component|ribosome|IEA|GO:0005840|GOA/IPI|na//molecular function|structural constituent of ribosome|IEA|GO:0003735|GOA/IPI|na	mitochondrial large ribosomal subunit|mitochondrion|protein biosynthesis|ribosome|structural constituent of ribosome
MEG2271	CHTF18					12766176	G2/M	G2/M		CHTF18	molecular function|ATP binding|IEA|GO:0005524|GOA/IPI|na//molecular function|DNA binding|IEA|GO:0003677|GOA/IPI|na//biological process|DNA replication|IEA|GO:0006260|GOA/IPI|na//cellular component|DNA replication factor C complex|IEA|GO:0005663|GOA/IPI|na//molecular function|helicase activity|IEA|GO:0004386|GOA/IPI|na//molecular function|nucleoside-triphosphatase activity|IEA|GO:0017111|GOA/IPI|n…	ATP binding|DNA binding|DNA replication|DNA replication factor C complex|helicase activity|nucleoside-triphosphatase activity|nucleotide binding
MEG2321	SMC2					1657999		-	condensation and segregation of chromosomes during mitosis	SMC2	molecular function|ATP binding|IEA|GO:0005524|GOA/IPI|na//molecular function|ATPase activity|IEA|GO:0016887|GOA/IPI|na//biological process|DNA replication and chromosome cycle|TAS|GO:0000067|GOA/IPI|9789013//cellular component|chromosome|IEA|GO:0005694|GOA/IPI|na//biological process|chromosome organization and biogenesis|IEA|GO:0051276|GOA/IPI|na//biological process|chromosome organization and bi…	ATP binding|ATPase activity|DNA replication and chromosome cycle|chromosome|chromosome organization and biogenesis|chromosome organization and biogenesis (sensu Eukaryota)|cytokinesis|mitotic chromosome condensation|nucleus|protein binding|protein heterodimerization activity
MEG2341	POLA1		S phase					S phase		POLA1	molecular function|3'-5' exonuclease activity|IEA|GO:0008408|GOA/IPI|na//molecular function|DNA binding|IEA|GO:0003677|GOA/IPI|na//biological process|DNA replication|NAS|GO:0006260|GOA/IPI|na//molecular function|alpha DNA polymerase activity|NAS|GO:0003889|GOA/IPI|na//molecular function|nucleotide binding|IEA|GO:0000166|GOA/IPI|na//cellular component|nucleus|NAS|GO:0005634|GOA/IPI|na//molecular f…	3'-5' exonuclease activity|DNA binding|DNA replication|alpha DNA polymerase activity|nucleotide binding|nucleus|transferase activity
MEG2364	WDHD1							-		WDHD1	molecular function|DNA binding|IEA|GO:0003677|GOA/IPI|9175701//molecular function|DNA binding|TAS|GO:0003677|GOA/IPI|9175701//cellular component|cytoplasm|TAS|GO:0005737|GOA/IPI|9175701//cellular component|nucleoplasm|TAS|GO:0005654|GOA/IPI|9175701//biological process|regulation of transcription, DNA-dependent|IEA|GO:0006355|GOA/IPI|na	DNA binding|DNA binding|cytoplasm|nucleoplasm|regulation of transcription, DNA-dependent
MEG2369	CCNB1	G2/M	G2/M					G2/MG2/M		CCNB1	biological process|G2/M transition of mitotic cell cycle|NAS|GO:0000086|GOA/IPI|na//biological process|cytokinesis|IEA|GO:0000910|GOA/IPI|na//biological process|mitosis|IEA|GO:0007067|GOA/IPI|na//cellular component|nucleus|IEA|GO:0005634|GOA/IPI|na//biological process|regulation of cell cycle|IEA|GO:0000074|GOA/IPI|na	G2/M transition of mitotic cell cycle, cytokinesis, mitosis
MEG238	MASTL							-		MASTL	molecular function|ATP binding|IEA|GO:0005524|GOA/IPI|na//biological process|protein amino acid phosphorylation|IEA|GO:0006468|GOA/IPI|na//molecular function|protein serine/threonine kinase activity|IEA|GO:0004674|GOA/IPI|na//molecular function|protein-tyrosine kinase activity|IEA|GO:0004713|GOA/IPI|na//molecular function|transferase activity|IEA|GO:0016740|GOA/IPI|na	ATP binding|protein amino acid phosphorylation|protein serine/threonine kinase activity|protein-tyrosine kinase activity|transferase activity
MEG2384	PRUNE							-		PRUNE	biological process|biological process unknown|ND|GO:0000004|GOA/IPI|na//cellular component|cytoplasm|IEA|GO:0005737|GOA/IPI|na//molecular function|pyrophosphatase activity|IEA|GO:0016462|GOA/IPI|na	biological process unknown|cytoplasm|pyrophosphatase activity
MEG2387	FEN1	S phase			binding			S phase		FEN1	biological process|DNA replication|TAS|GO:0006260|GOA/IPI|9778254//biological process|UV protection|TAS|GO:0009650|GOA/IPI|8007985//molecular function|damaged DNA binding|TAS|GO:0003684|GOA/IPI|8007985//biological process|double-strand break repair|TAS|GO:0006302|GOA/IPI|8131753//molecular function|double-stranded DNA binding|TAS|GO:0003690|GOA/IPI|8131753//molecular function|double-stranded DNA …	DNA replication|UV protection|damaged DNA binding|double-strand break repair|double-stranded DNA binding|double-stranded DNA specific exodeoxyribonuclease activity|endonuclease activity|exonuclease activity|hydrolase activity|nucleus
MEG2395	RFC3			G1/S				G1/S		RFC3	molecular function|DNA binding|IEA|GO:0003677|GOA/IPI|na//biological process|DNA replication|IEA|GO:0006260|GOA/IPI|na//cellular component|DNA replication factor C complex|IEA|GO:0005663|GOA/IPI|7774928//cellular component|DNA replication factor C complex|TAS|GO:0005663|GOA/IPI|7774928//biological process|DNA strand elongation|TAS|GO:0006271|GOA/IPI|7774928//molecular function|DNA-directed DNA po…	DNA binding|DNA replication|DNA replication factor C complex|DNA replication factor C complex|DNA strand elongation|DNA-directed DNA polymerase activity|delta-DNA polymerase cofactor complex|enzyme activator activity|nucleoside-triphosphatase activity|nucleotide binding|nucleus
MEG240	CKS1B		S phase					S phase		CKS1B	biological process|cell cycle|IEA|GO:0007049|GOA/IPI|na//molecular function|cyclin-dependent protein kinase activity|IEA|GO:0004693|GOA/IPI|na//biological process|cytokinesis|IEA|GO:0000910|GOA/IPI|na	cell cycle|cyclin-dependent protein kinase activity|cytokinesis
MEG2416	DDX11	G1/S	G1/S					G1/SG1/S		DDX11	molecular function|ATP binding|IEA|GO:0005524|GOA/IPI|na//biological process|ATP synthesis coupled proton transport|IEA|GO:0015986|GOA/IPI|na//molecular function|ATP-dependent DNA helicase activity|IEA|GO:0004003|GOA/IPI|na//molecular function|DNA binding|IEA|GO:0003677|GOA/IPI|na//biological process|G2/M transition of mitotic cell cycle|TAS|GO:0000086|GOA/IPI|9013641//biological process|S phase …	ATP binding|ATP synthesis coupled proton transport|ATP-dependent DNA helicase activity|DNA binding|G2/M transition of mitotic cell cycle|S phase of mitotic cell cycle|hydrogen-transporting ATP synthase activity, rotational mechanism|hydrogen-transporting ATPase activity, rotational mechanism|hydrolase activity, acting on acid anhydrides, in phosphorus-containing anhydrides|mitotic sister chromati…
MEG2433	DUSP12							-		DUSP12	molecular function|hydrolase activity|IEA|GO:0016787|GOA/IPI|na//molecular function|nucleic acid binding|IEA|GO:0003676|GOA/IPI|na//cellular component|nucleus|IEA|GO:0005634|GOA/IPI|na//biological process|protein amino acid dephosphorylation|IEA|GO:0006470|GOA/IPI|na//molecular function|protein tyrosine phosphatase activity|TAS|GO:0004725|GOA/IPI|10446167//molecular function|protein tyrosine/seri…	hydrolase activity|nucleic acid binding|nucleus|protein amino acid dephosphorylation|protein tyrosine phosphatase activity|protein tyrosine/serine/threonine phosphatase activity|zinc ion binding
MEG2469	CCNA1		S phase					S phase		CCNA1	biological process|cytokinesis|IEA|GO:0000910|GOA/IPI|na//cellular component|cytosol|TAS|GO:0005829|GOA/IPI|9041194//biological process|male meiosis I|TAS|GO:0007141|GOA/IPI|9843212//biological process|meiosis|IEA|GO:0007126|GOA/IPI|na//biological process|mitosis|IEA|GO:0007067|GOA/IPI|na//cellular component|nucleus|IEA|GO:0005634|GOA/IPI|na//biological process|regulation of cyclin dependent prot…	cytokinesis, mitosis|nucleus, regulation of cyclin dependent protein kinase activity
MEG2526	KIF4A			S/G2				S/G2		KIF4A	molecular function|ATP binding|IEA|GO:0005524|GOA/IPI|na//molecular function|DNA binding|IEA|GO:0003677|GOA/IPI|na//biological process|anterograde axon cargo transport|TAS|GO:0008089|GOA/IPI|7929562//molecular function|catalytic activity|IEA|GO:0003824|GOA/IPI|na//cellular component|cytoplasm|TAS|GO:0005737|GOA/IPI|7929562//cellular component|microtubule associated complex|IEA|GO:0005875|GOA/IPI|…	ATP binding|DNA binding|anterograde axon cargo transport|catalytic activity|cytoplasm|microtubule associated complex|microtubule motor activity|microtubule-based movement|nucleus|organelle organization and biogenesis|spindle microtubule
MEG2605	ECT2							-		ECT2	molecular function|guanyl-nucleotide exchange factor activity|IEA|GO:0005085|GOA/IPI|na//cellular component|intracellular|IEA|GO:0005622|GOA/IPI|na//biological process|intracellular signaling cascade|IEA|GO:0007242|GOA/IPI|na//biological process|positive regulation of I-kappaB kinase/NF-kappaB cascade|IMP|GO:0043123|GOA/IPI|12761501//molecular function|signal transducer activity|IMP|GO:0004871|GO…	guanyl-nucleotide exchange factor activity|intracellular|intracellular signaling cascade|positive regulation of I-kappaB kinase/NF-kappaB cascade|signal transducer activity
MEG2742	CCNE1	G1/S	G1/S					G1/SG1/S		CCNE1	biological process|G1/S transition of mitotic cell cycle|NAS|GO:0000082|GOA/IPI|8207080//biological process|cytokinesis|IEA|GO:0000910|GOA/IPI|na//cellular component|nucleus|IEA|GO:0005634|GOA/IPI|na//cellular component|nucleus|NAS|GO:0005634|GOA/IPI|na//molecular function|protein binding|IPI|GO:0005515|GOA/IPI|9891079//biological process|regulation of cell cycle|IEA|GO:0000074|GOA/IPI|na	G1/S transition of mitotic cell cycle|cytokinesis|nucleus|nucleus|protein binding|regulation of cell cycle
MEG2778	EDC3							-		EDC3	molecular function|molecular function unknown|IEA|GO:0005554|GOA/IPI|na	molecular function unknown
MEG281	AGPAT4							-		AGPAT4	molecular function|1-acylglycerol-3-phosphate O-acyltransferase activity|IEA|GO:0003841|GOA/IPI|na//molecular function|acyltransferase activity|IEA|GO:0008415|GOA/IPI|na//cellular component|integral to membrane|IEA|GO:0016021|GOA/IPI|na//biological process|metabolism|IEA|GO:0008152|GOA/IPI|na//biological process|phospholipid biosynthesis|IEA|GO:0008654|GOA/IPI|na//molecular function|transferase a…	1-acylglycerol-3-phosphate O-acyltransferase activity|acyltransferase activity|integral to membrane|metabolism|phospholipid biosynthesis|transferase activity
MEG2869	GAB2							-	Although over epxression of this gene is not shown to be specific to a cell cycle phase, it is clearly correlated with cell proliferation	GAB2
MEG3072	ANP32A		G2/M					G2/M		ANP32A	cellular component|endoplasmic reticulum|IDA|GO:0005783|GOA/IPI|11555662//biological process|intracellular signaling cascade|TAS|GO:0007242|GOA/IPI|8192856//biological process|nucleocytoplasmic transport|NAS|GO:0006913|GOA/IPI|11555662//cellular component|nucleus|IDA|GO:0005634|GOA/IPI|11555662//cellular component|perinuclear region|IDA|GO:0048471|GOA/IPI|11555662	endoplasmic reticulum|intracellular signaling cascade|nucleocytoplasmic transport|nucleus|perinuclear region
MEG3088	ANLN	G2/M						G2/M		ANLN	molecular function|actin binding|TAS|GO:0003779|GOA/IPI|10931866//biological process|regulation of exit from mitosis|TAS|GO:0007096|GOA/IPI|10931866//biological process|septin ring assembly|TAS|GO:0000921|GOA/IPI|10931866	actin binding|regulation of exit from mitosis|septin ring assembly
MEG3165	CDC20	G2/M	G2/M					G2/MG2/M		CDC20	biological process|cytokinesis|IEA|GO:0000910|GOA/IPI|na//biological process|mitosis|IEA|GO:0007067|GOA/IPI|na//biological process|regulation of cell cycle|TAS|GO:0000074|GOA/IPI|7513050//cellular component|spindle|TAS|GO:0005819|GOA/IPI|7513050//biological process|ubiquitin cycle|IEA|GO:0006512|GOA/IPI|na//biological process|ubiquitin-dependent protein catabolism|TAS|GO:0006511|GOA/IPI|9682218	cytokinesis|mitosis|regulation of cell cycle|spindle|ubiquitin cycle|ubiquitin-dependent protein catabolism
MEG3276	TRAIP		S phase					S phase		TRAIP	biological process|cell proliferation|TAS|GO:0008283|GOA/IPI|9104814//biological process|induction of apoptosis|TAS|GO:0006917|GOA/IPI|9104814//biological process|protein ubiquitination|IEA|GO:0016567|GOA/IPI|na//biological process|signal transduction|TAS|GO:0007165|GOA/IPI|9104814//cellular component|ubiquitin ligase complex|IEA|GO:0000151|GOA/IPI|na//molecular function|ubiquitin-protein ligase …	cell proliferation|induction of apoptosis|protein ubiquitination|signal transduction|ubiquitin ligase complex|ubiquitin-protein ligase activity|zinc ion binding
MEG3330	USP1	S phase						S phase		USP1	molecular function|cysteine-type endopeptidase activity|TAS|GO:0004197|GOA/IPI|9827704//biological process|ubiquitin cycle|IEA|GO:0006512|GOA/IPI|na//molecular function|ubiquitin thiolesterase activity|IEA|GO:0004221|GOA/IPI|na//biological process|ubiquitin-dependent protein catabolism|IEA|GO:0006511|GOA/IPI|na	cysteine-type endopeptidase activity|ubiquitin cycle|ubiquitin thiolesterase activity|ubiquitin-dependent protein catabolism
MEG3375	SUV420H1							-		SUV420H1	cellular component|nucleus|IEA|GO:0005634|GOA/IPI|na	nucleus
MEG342	NUP93		G2/M					G2/M		NUP93	cellular component|nuclear pore|IEA|GO:0005643|GOA/IPI|na//cellular component|nucleus|IEA|GO:0005634|GOA/IPI|na//biological process|transport|IEA|GO:0006810|GOA/IPI|na	nuclear pore|nucleus|transport
MEG3420	FBXL7							-		FBXL7	biological process|ubiquitin cycle|IEA|GO:0006512|GOA/IPI|na//cellular component|ubiquitin ligase complex|NAS|GO:0000151|GOA/IPI|10531035//biological process|ubiquitin-dependent protein catabolism|NAS|GO:0006511|GOA/IPI|10531035//molecular function|ubiquitin-protein ligase activity|NAS|GO:0004842|GOA/IPI|10531035	ubiquitin cycle|ubiquitin ligase complex|ubiquitin-dependent protein catabolism|ubiquitin-protein ligase activity
MEG345	PIGV							-		PIGV
MEG348	LIG1		S phase					S phase		LIG1	molecular function|ATP binding|IEA|GO:0005524|GOA/IPI|na//molecular function|DNA binding|TAS|GO:0003677|GOA/IPI|8696349//molecular function|DNA ligase (ATP) activity|IEA|GO:0003910|GOA/IPI|na//biological process|DNA recombination|IEA|GO:0006310|GOA/IPI|na//biological process|DNA repair|TAS|GO:0006281|GOA/IPI|8696349//biological process|DNA replication|IEA|GO:0006260|GOA/IPI|na//biological process…	ATP binding|DNA binding|DNA ligase (ATP) activity|DNA recombination|DNA repair|DNA replication|cell cycle|cytokinesis|ligase activity|morphogenesis|nucleus
MEG3511	DONSON	S phase						S phase		DONSON	biological process|biological process unknown|ND|GO:0000004|GOA/IPI|na//cellular component|cellular component unknown|ND|GO:0008372|GOA/IPI|na//molecular function|molecular function unknown|ND|GO:0005554|GOA/IPI|na	biological process unknown|cellular component unknown|molecular function unknown
MEG355	AP1G1							-		AP1G1	cellular component|Golgi apparatus|IDA|GO:0005794|GOA/IPI|9733768//molecular function|binding|IEA|GO:0005488|GOA/IPI|na//cellular component|clathrin coat of trans-Golgi network vesicle|IEA|GO:0030130|GOA/IPI|na//cellular component|coated pit|IEA|GO:0005905|GOA/IPI|na//biological process|endocytosis|IEA|GO:0006897|GOA/IPI|na//biological process|intracellular protein transport|IEA|GO:0006886|GOA/IP…	Golgi apparatus|binding|clathrin coat of trans-Golgi network vesicle|coated pit|endocytosis|intracellular protein transport|intracellular protein transport|membrane coat adaptor complex|protein complex assembly|transporter activity
MEG362	KIAA0274							-		KIAA0274
MEG3704	AGGF1					14961121		-	bind to epithelial cells promoting cell proliferation	AGGF1	biological process|angiogenesis|IEA|GO:0001525|GOA/IPI|na//biological process|cell differentiation|IEA|GO:0030154|GOA/IPI|na//cellular component|intracellular|IEA|GO:0005622|GOA/IPI|na//molecular function|nucleic acid binding|IEA|GO:0003676|GOA/IPI|na//molecular function|two-component sensor molecule activity|IEA|GO:0000155|GOA/IPI|na//biological process|two-component signal transduction system (…	angiogenesis|cell differentiation|intracellular|nucleic acid binding|two-component sensor molecule activity|two-component signal transduction system (phosphorelay)
MEG3815	EED		S phase					S phase		EED	biological process|negative regulation of transcription|NAS|GO:0016481|GOA/IPI|9584199//cellular component|nucleus|IEA|GO:0005634|GOA/IPI|9584199//cellular component|nucleus|NAS|GO:0005634|GOA/IPI|9584199//molecular function|transcriptional repressor activity|NAS|GO:0016564|GOA/IPI|9584199	negative regulation of transcription|nucleus|nucleus|transcriptional repressor activity
MEG3817	GLCE							-		GLCE	cellular component|Golgi apparatus|ISS|GO:0005794|GOA/IPI|na//cellular component|cell wall|IEA|GO:0005618|GOA/IPI|na//biological process|cellular morphogenesis|IEA|GO:0000902|GOA/IPI|na//biological process|heparan sulfate proteoglycan biosynthesis|ISS|GO:0015012|GOA/IPI|na//biological process|heparin biosynthesis|ISS|GO:0030210|GOA/IPI|na//cellular component|integral to membrane|IEA|GO:0016021|GO…	Golgi apparatus|cell wall|cellular morphogenesis|heparan sulfate proteoglycan biosynthesis|heparin biosynthesis|integral to membrane|isomerase activity|peptidoglycan biosynthesis|racemase and epimerase activity, acting on carbohydrates and derivatives
MEG390	RFC2	S phase		G1/S				S phaseG1/S		RFC2	molecular function|ATP binding|TAS|GO:0005524|GOA/IPI|1313560//molecular function|DNA binding|IEA|GO:0003677|GOA/IPI|na//biological process|DNA replication|IEA|GO:0006260|GOA/IPI|na//cellular component|DNA replication factor C complex|TAS|GO:0005663|GOA/IPI|1313560//molecular function|nucleoside-triphosphatase activity|IEA|GO:0017111|GOA/IPI|na//molecular function|nucleotide binding|IEA|GO:000016…	ATP binding|DNA binding|DNA replication|DNA replication factor C complex|nucleoside-triphosphatase activity|nucleotide binding|nucleus
MEG3970	RPS6KA6							-		RPS6KA6	molecular function|ATP binding|IEA|GO:0005524|GOA/IPI|na//biological process|central nervous system development|TAS|GO:0007417|GOA/IPI|10644430//biological process|protein amino acid phosphorylation|IEA|GO:0006468|GOA/IPI|na//molecular function|protein serine/threonine kinase activity|IEA|GO:0004674|GOA/IPI|na//molecular function|protein-tyrosine kinase activity|IEA|GO:0004713|GOA/IPI|na//biologi…	ATP binding|central nervous system development|protein amino acid phosphorylation|protein serine/threonine kinase activity|protein-tyrosine kinase activity|signal transduction|transferase activity
MEG401	TCP11L2							-		TCP11L2
MEG4146	JARID2							-	Although over epxression of this gene is not shown to be specific to a cell cycle phase, it is clearly correlated with cell proliferation	JARID2	molecular function|DNA binding|IEA|GO:0003677|GOA/IPI|na//molecular function|catalytic activity|IEA|GO:0003824|GOA/IPI|na//biological process|central nervous system development|TAS|GO:0007417|GOA/IPI|8894700//biological process|development|IEA|GO:0007275|GOA/IPI|na//cellular component|nucleus|IEA|GO:0005634|GOA/IPI|na//biological process|regulation of transcription, DNA-dependent|IEA|GO:0006355|G…	DNA binding|catalytic activity|central nervous system development|development|nucleus|regulation of transcription, DNA-dependent|transcription
MEG4211	THOC1		G1/S					G1/S		THOC1	molecular function|DNA binding|IEA|GO:0003677|GOA/IPI|na//molecular function|RNA binding|IEA|GO:0003723|GOA/IPI|na//biological process|mRNA-nucleus export|IEA|GO:0006406|GOA/IPI|na//biological process|nuclear mRNA splicing, via spliceosome|IEA|GO:0000398|GOA/IPI|na//cellular component|nucleus|TAS|GO:0005634|GOA/IPI|7525595//molecular function|protein binding|IEA|GO:0005515|GOA/IPI|na//biological …	DNA binding|RNA binding|mRNA-nucleus export|nuclear mRNA splicing, via spliceosome|nucleus|protein binding|signal transduction|structural molecule activity|transport
MEG424	STX1A		G1/S					G1/S		STX1A	biological process|exocytosis|NR|GO:0006887|GOA/IPI|na//cellular component|integral to membrane|IEA|GO:0016021|GOA/IPI|na//biological process|intracellular protein transport|IEA|GO:0006886|GOA/IPI|na//cellular component|membrane|IEA|GO:0016020|GOA/IPI|na//biological process|neurotransmitter transport|IEA|GO:0006836|GOA/IPI|na//molecular function|protein transporter activity|IEA|GO:0008565|GOA/IPI…	exocytosis|integral to membrane|intracellular protein transport|membrane|neurotransmitter transport|protein transporter activity|regulation of insulin secretion
MEG434	MND1						S phase	S phase	Proof for Schizosaccharomyces pombe but not for Homo Sapiens	MND1
MEG4341	NUDT21							-		NUDT21	molecular function|RNA binding|TAS|GO:0003723|GOA/IPI|9659921//biological process|mRNA processing|TAS|GO:0006397|GOA/IPI|9659921//molecular function|magnesium ion binding|IEA|GO:0000287|GOA/IPI|na//cellular component|nucleus|TAS|GO:0005634|GOA/IPI|9659921	RNA binding|mRNA processing|magnesium ion binding|nucleus
MEG4380	EHMT2		S phase					S phase		EHMT2	biological process|chromatin modification|IEA|GO:0016568|GOA/IPI|na//molecular function|histone-lysine N-methyltransferase activity|IEA|GO:0018024|GOA/IPI|na//molecular function|methyltransferase activity|IEA|GO:0008168|GOA/IPI|na//cellular component|nucleus|IEA|GO:0005634|GOA/IPI|na//molecular function|protein binding|NAS|GO:0005515|GOA/IPI|8457211//molecular function|transferase activity|IEA|GO…	chromatin modification|histone-lysine N-methyltransferase activity|methyltransferase activity|nucleus|protein binding|transferase activity|zinc ion binding
MEG4404	EZH1							-		EZH1	molecular function|chromatin binding|TAS|GO:0003682|GOA/IPI|8921387//biological process|morphogenesis|TAS|GO:0009653|GOA/IPI|8921387//cellular component|nucleus|IEA|GO:0005634|GOA/IPI|na//biological process|regulation of transcription, DNA-dependent|IEA|GO:0006355|GOA/IPI|na//biological process|transcription|IEA|GO:0006350|GOA/IPI|na	chromatin binding|morphogenesis|nucleus|regulation of transcription, DNA-dependent|transcription
MEG4453	WAPAL		G2/M					G2/M		WAPAL
MEG4476	SDF4							-		SDF4	cellular component|Golgi apparatus|IEA|GO:0005794|GOA/IPI|na//molecular function|calcium ion binding|IEA|GO:0005509|GOA/IPI|na	Golgi apparatus|calcium ion binding
MEG4513	RCC2					1291968	G2/M	G2/M		RCC2
MEG459	CHAF1B	G1/S						G1/S		CHAF1B	biological process|DNA repair|IEA|GO:0006281|GOA/IPI|na//biological process|DNA replication|IEA|GO:0006260|GOA/IPI|na//biological process|DNA replication-dependent nucleosome assembly|TAS|GO:0006335|GOA/IPI|7600578//biological process|G-protein coupled receptor protein signaling pathway|IEA|GO:0007186|GOA/IPI|na//biological process|cell cycle|IEA|GO:0007049|GOA/IPI|na//cellular component|chromati…	DNA repair|DNA replication|DNA replication-dependent nucleosome assembly|G-protein coupled receptor protein signaling pathway|cell cycle|chromatin assembly complex|chromatin binding|cytoplasm|heterotrimeric G-protein complex|histone binding|nucleus|protein complex assembly|regulation of transcription, DNA-dependent|signal transducer activity|transcription|unfolded protein binding
MEG4596	FRAG1							-		FRAG1	cellular component|integral to membrane|TAS|GO:0016021|GOA/IPI|10585768//molecular function|receptor activity|IEA|GO:0004872|GOA/IPI|na	integral to membrane|receptor activity
MEG463	POLD2		G1/S					G1/S		POLD2	biological process|DNA replication|TAS|GO:0006260|GOA/IPI|8530069//molecular function|DNA-directed DNA polymerase activity|IEA|GO:0003887|GOA/IPI|na//cellular component|nucleus|TAS|GO:0005634|GOA/IPI|8530069//molecular function|transferase activity|IEA|GO:0016740|GOA/IPI|na	DNA replication|DNA-directed DNA polymerase activity|nucleus|transferase activity
MEG4679	INTS4							-		INTS4
MEG470	RRM1	S phase	G1/S	G1/S				S phaseG1/SG1/S		RRM1	molecular function|ATP binding|IEA|GO:0005524|GOA/IPI|na//biological process|DNA replication|NAS|GO:0006260|GOA/IPI|na//molecular function|oxidoreductase activity|IEA|GO:0016491|GOA/IPI|na//molecular function|ribonucleoside-diphosphate reductase activity|NAS|GO:0004748|GOA/IPI|na//cellular component|ribonucleoside-diphosphate reductase complex|NAS|GO:0005971|GOA/IPI|na	ATP binding|DNA replication|oxidoreductase activity|ribonucleoside-diphosphate reductase activity|ribonucleoside-diphosphate reductase complex
MEG4735	RAD21	M/G1	G2/M					M/G1G2/M		RAD21	biological process|apoptosis|IEA|GO:0006915|GOA/IPI|na//biological process|cell cycle|IEA|GO:0007049|GOA/IPI|na//biological process|chromosome organization and biogenesis (sensu Eukaryota)|IEA|GO:0007001|GOA/IPI|na//biological process|chromosome segregation|IEA|GO:0007059|GOA/IPI|na//biological process|cytokinesis|IEA|GO:0000910|GOA/IPI|na//biological process|double-strand break repair|TAS|GO:000…	apoptosis|cell cycle|chromosome organization and biogenesis (sensu Eukaryota)|chromosome segregation|cytokinesis|double-strand break repair|meiotic recombination|mitosis|nuclear chromosome|protein binding
MEG474	POLD1		G1/S	G1/S				G1/SG1/S		POLD1	molecular function|3'-5' exonuclease activity|IEA|GO:0008408|GOA/IPI|na//molecular function|DNA binding|TAS|GO:0003677|GOA/IPI|3146346//biological process|DNA repair|TAS|GO:0006281|GOA/IPI|3146346//biological process|DNA replication|TAS|GO:0006260|GOA/IPI|9620226//molecular function|delta DNA polymerase activity|TAS|GO:0003891|GOA/IPI|9620226//molecular function|hydrolase activity|IEA|GO:0016787|…	3'-5' exonuclease activity|DNA binding|DNA repair|DNA replication|delta DNA polymerase activity|hydrolase activity|nucleotide binding|nucleus|response to UV|transferase activity
MEG476	COPS5		G2/M					G2/M		COPS5	cellular component|eukaryotic translation initiation factor 3 complex|TAS|GO:0005852|GOA/IPI|9341143//molecular function|metallopeptidase activity|IEA|GO:0008237|GOA/IPI|na//biological process|protein biosynthesis|TAS|GO:0006412|GOA/IPI|9341143//cellular component|signalosome complex|IEA|GO:0008180|GOA/IPI|na//molecular function|transcription coactivator activity|TAS|GO:0003713|GOA/IPI|8837781//b…	eukaryotic translation initiation factor 3 complex|metallopeptidase activity|protein biosynthesis|signalosome complex|transcription coactivator activity|transcription from RNA polymerase II promoter|translation initiation factor activity
MEG4784	TMEM39A							-		TMEM39A	cellular component|integral to membrane|IEA|GO:0016021|GOA/IPI|na	integral to membrane
MEG4802	DTL					17106265	G1/S	G1/S		DTL
MEG4830	DGCR8							-		DGCR8	molecular function|double-stranded RNA binding|IEA|GO:0003725|GOA/IPI|na//cellular component|intracellular|IEA|GO:0005622|GOA/IPI|na	double-stranded RNA binding|intracellular
MEG4936	RASSF8							-		RASSF8	biological process|signal transduction|IEA|GO:0007165|GOA/IPI|na	signal transduction
MEG500	SLC2A1		S phase					S phase		SLC2A1	biological process|carbohydrate transport|IEA|GO:0008643|GOA/IPI|na//biological process|glucose transport|TAS|GO:0015758|GOA/IPI|9462754//molecular function|glucose transporter activity|TAS|GO:0005355|GOA/IPI|9462754//cellular component|integral to membrane|IEA|GO:0016021|GOA/IPI|na//cellular component|membrane|TAS|GO:0016020|GOA/IPI|3028891//cellular component|membrane fraction|TAS|GO:0005624|GO…	carbohydrate transport|glucose transport|glucose transporter activity|integral to membrane|membrane|membrane fraction|sugar porter activity|transporter activity
MEG5041	KIF23		G2/M					G2/M		KIF23	molecular function|ATP binding|IEA|GO:0005524|GOA/IPI|na//biological process|cell cycle|IEA|GO:0007049|GOA/IPI|na//biological process|cytokinesis|IEA|GO:0000910|GOA/IPI|na//cellular component|kinesin complex|TAS|GO:0005871|GOA/IPI|1406973//cellular component|microtubule associated complex|IEA|GO:0005875|GOA/IPI|na//molecular function|microtubule motor activity|IEA|GO:0003777|GOA/IPI|1406973//mole…	ATP binding|cell cycle|cytokinesis|kinesin complex|microtubule associated complex|microtubule motor activity|microtubule motor activity|microtubule-based movement|mitosis|mitotic spindle elongation|nucleus|spindle
MEG5042	BTBD9							-		BTBD9	biological process|cell adhesion|IEA|GO:0007155|GOA/IPI|na//molecular function|protein binding|IEA|GO:0005515|GOA/IPI|na	cell adhesion
MEG519	SEPT8		S phase					S phase		SEPT8	molecular function|GTP binding|IEA|GO:0005525|GOA/IPI|na//biological process|cell cycle|IEA|GO:0007049|GOA/IPI|na	GTP binding|cell cycle
MEG533	ERCC5		G1/S					G1/S		ERCC5	molecular function|DNA binding|IEA|GO:0003677|GOA/IPI|na//biological process|DNA repair|IEA|GO:0006281|GOA/IPI|na//molecular function|endodeoxyribonuclease activity|TAS|GO:0004520|GOA/IPI|8090225//molecular function|hydrolase activity|IEA|GO:0016787|GOA/IPI|na//molecular function|nuclease activity|IEA|GO:0004518|GOA/IPI|na//cellular component|nucleus|IEA|GO:0005634|GOA/IPI|na//biological process|…	DNA binding|DNA repair|endodeoxyribonuclease activity|hydrolase activity|nuclease activity|nucleus|perception of sound|single-stranded DNA binding|transcription-coupled nucleotide-excision repair
MEG5475	UVRAG					17846787	G2/M	G2/M		UVRAG	biological process|DNA repair|TAS|GO:0006281|GOA/IPI|9169138//cellular component|cytoplasm|TAS|GO:0005737|GOA/IPI|9169138	DNA repair|cytoplasm
MEG5486	ACLY		G2/M					G2/M		ACLY	molecular function|ATP binding|IEA|GO:0005524|GOA/IPI|na//biological process|ATP catabolism|TAS|GO:0006200|GOA/IPI|1371749//molecular function|ATP citrate synthase activity|TAS|GO:0003878|GOA/IPI|1371749//molecular function|catalytic activity|IEA|GO:0003824|GOA/IPI|na//cellular component|citrate lyase complex|TAS|GO:0009346|GOA/IPI|1371749//biological process|citrate metabolism|TAS|GO:0006101|GOA…	ATP binding|ATP catabolism|ATP citrate synthase activity|catalytic activity|citrate lyase complex|citrate metabolism|coenzyme A metabolism|lipid biosynthesis|magnesium ion binding|metabolism|transferase activity
MEG5534	CHSY1							-		CHSY1	cellular component|Golgi apparatus|IEA|GO:0005794|GOA/IPI|na//molecular function|N-acetylgalactosaminyl-proteoglycan 3-beta-glucuronosyltransferase activity|IEA|GO:0050510|GOA/IPI|na//molecular function|glucuronosyl-N-acetylgalactosaminyl-proteoglycan 4-beta-N-acetylgalactosaminyltransferase activity|IEA|GO:0047238|GOA/IPI|na//cellular component|integral to membrane|IEA|GO:0016021|GOA/IPI|na//mol…	Golgi apparatus|N-acetylgalactosaminyl-proteoglycan 3-beta-glucuronosyltransferase activity|glucuronosyl-N-acetylgalactosaminyl-proteoglycan 4-beta-N-acetylgalactosaminyltransferase activity|integral to membrane|transferase activity
MEG5621	WEE1					1293412	M	M		WEE1	molecular function|ATP binding|IEA|GO:0005524|GOA/IPI|na//biological process|cytokinesis|IEA|GO:0000910|GOA/IPI|na//biological process|mitosis|IEA|GO:0007067|GOA/IPI|na//cellular component|nucleus|TAS|GO:0005634|GOA/IPI|8348613//biological process|protein amino acid phosphorylation|IEA|GO:0006468|GOA/IPI|na//molecular function|protein serine/threonine kinase activity|IEA|GO:0004674|GOA/IPI|na//mo…	ATP binding|cytokinesis|mitosis|nucleus|protein amino acid phosphorylation|protein serine/threonine kinase activity|protein-tyrosine kinase activity|regulation of cell cycle|transferase activity
MEG564	RAD54L	S phase		G1/S				S phaseG1/S		RAD54L	molecular function|ATP binding|IEA|GO:0005524|GOA/IPI|na//molecular function|DNA binding|IEA|GO:0003677|GOA/IPI|na//biological process|DNA recombination|TAS|GO:0006310|GOA/IPI|8805304//biological process|DNA repair|TAS|GO:0006281|GOA/IPI|8805304//molecular function|helicase activity|IEA|GO:0004386|GOA/IPI|na//molecular function|hydrolase activity|IEA|GO:0016787|GOA/IPI|na//biological process|meio…	ATP binding|DNA binding|DNA recombination|DNA repair|helicase activity|hydrolase activity|meiosis|nucleus
MEG5748	TMEM48							-		TMEM48
MEG5810	MTERFD1							-		MTERFD1
MEG5962	NSD1							-		NSD1	molecular function|DNA binding|IEA|GO:0003677|GOA/IPI|na//cellular component|nucleus|IEA|GO:0005634|GOA/IPI|na//biological process|protein ubiquitination|IEA|GO:0016567|GOA/IPI|na//biological process|regulation of transcription, DNA-dependent|IEA|GO:0006355|GOA/IPI|na//biological process|transcription|IEA|GO:0006350|GOA/IPI|na//cellular component|ubiquitin ligase complex|IEA|GO:0000151|GOA/IPI|na…	DNA binding|nucleus|protein ubiquitination|regulation of transcription, DNA-dependent|transcription|ubiquitin ligase complex|ubiquitin-protein ligase activity|zinc ion binding
MEG5966	CROP							-		CROP	biological process|RNA splicing|TAS|GO:0008380|GOA/IPI|10631324//biological process|apoptosis|TAS|GO:0006915|GOA/IPI|10754390//cellular component|nucleus|NR|GO:0005634|GOA/IPI|na//biological process|response to stress|TAS|GO:0006950|GOA/IPI|10754390	RNA splicing|apoptosis|nucleus|response to stress
MEG607	ESCO1							-		ESCO1
MEG609	BUB1B	G2/M						G2/M		BUB1B	molecular function|ATP binding|IEA|GO:0005524|GOA/IPI|na//cellular component|anaphase-promoting complex|TAS|GO:0005680|GOA/IPI|10477750//biological process|cell cycle|IEA|GO:0007049|GOA/IPI|na//biological process|cell proliferation|TAS|GO:0008283|GOA/IPI|10477750//biological process|cytokinesis|IEA|GO:0000910|GOA/IPI|na//cellular component|kinetochore|TAS|GO:0000776|GOA/IPI|9660858//biological pr…	cell cycle, cell proliferation, cytokinesis, kinetochore
MEG61	ORC2L							-		ORC2L	biological process|DNA replication|IEA|GO:0006260|GOA/IPI|na//biological process|DNA replication initiation|TAS|GO:0006270|GOA/IPI|8808289//molecular function|DNA replication origin binding|TAS|GO:0003688|GOA/IPI|8808289//biological process|negative regulation of transcription from RNA polymerase II promoter|TAS|GO:0000122|GOA/IPI|8808289//cellular component|nucleus|TAS|GO:0005634|GOA/IPI|8808289…	DNA replication|DNA replication initiation|DNA replication origin binding|negative regulation of transcription from RNA polymerase II promoter|nucleus|origin recognition complex
MEG6145	DLG7		G2/M					G2/M		DLG7	biological process|cell-cell signaling|IEA|GO:0007267|GOA/IPI|na//cellular component|cellular component unknown|ND|GO:0008372|GOA/IPI|9179496//molecular function|molecular function unknown|ND|GO:0005554|GOA/IPI|9179496	cell-cell signaling|cellular component unknown|molecular function unknown
MEG6152	TAOK3							-		TAOK3	molecular function|ATP binding|IEA|GO:0005524|GOA/IPI|na//biological process|MAPKKK cascade|IMP|GO:0000165|GOA/IPI|10924369//biological process|autophosphorylation|IDA|GO:0046777|GOA/IPI|10559204//biological process|negative regulation of JNK cascade|IDA|GO:0046329|GOA/IPI|10559204//biological process|positive regulation of JNK cascade|IMP|GO:0046330|GOA/IPI|10924369//molecular function|protein s…	ATP binding|MAPKKK cascade|autophosphorylation|negative regulation of JNK cascade|positive regulation of JNK cascade|protein serine/threonine kinase activity|transferase activity
MEG6220	KIAA1609							-		KIAA1609
MEG6226	KIAA0286							-		KIAA0286	biological process|biological process unknown|ND|GO:0000004|GOA/IPI|na//cellular component|integral to membrane|NAS|GO:0016021|GOA/IPI|na//molecular function|molecular function unknown|ND|GO:0005554|GOA/IPI|na	biological process unknown|integral to membrane|molecular function unknown
MEG628	CCNB3					16623705	G2/M	G2/M		CCNB3	biological process|cytokinesis|IEA|GO:0000910|GOA/IPI|na//biological process|meiosis|IEA|GO:0007126|GOA/IPI|na//cellular component|nucleus|IEA|GO:0005634|GOA/IPI|na//biological process|regulation of cell cycle|IEA|GO:0000074|GOA/IPI|na	cytokinesis, meiosis, regulation of cell cycle
MEG63	MSH5							-	Although over epxression of this gene is not shown to be specific to a cell cycle phase, it is clearly correlated with cell proliferation	MSH5	molecular function|ATP binding|IEA|GO:0005524|GOA/IPI|na//biological process|DNA metabolism|IEA|GO:0006259|GOA/IPI|na//molecular function|damaged DNA binding|IEA|GO:0003684|GOA/IPI|na//biological process|meiosis|IEA|GO:0007126|GOA/IPI|9740671//biological process|meiosis|TAS|GO:0007126|GOA/IPI|9740671//biological process|meiotic prophase II|TAS|GO:0007136|GOA/IPI|9916805//biological process|meioti…	ATP binding|DNA metabolism|damaged DNA binding|meiosis|meiosis|meiotic prophase II|meiotic recombination|mismatch repair|mismatch repair
MEG6318	CIT	G2/M						G2/M		CIT	molecular function|ATP binding|IEA|GO:0005524|GOA/IPI|na//molecular function|diacylglycerol binding|IEA|GO:0019992|GOA/IPI|na//cellular component|intracellular|IEA|GO:0005622|GOA/IPI|na//biological process|intracellular signaling cascade|IEA|GO:0007242|GOA/IPI|na//biological process|protein amino acid phosphorylation|IEA|GO:0006468|GOA/IPI|na//molecular function|protein serine/threonine kinase ac…	ATP binding|diacylglycerol binding|intracellular|intracellular signaling cascade|protein amino acid phosphorylation|protein serine/threonine kinase activity|protein-tyrosine kinase activity|small GTPase regulator activity|transferase activity
MEG6634	BRCA1	S phase						S phase		BRCA1	molecular function|DNA binding|IEA|GO:0003677|GOA/IPI|na//biological process|DNA damage response, signal transduction by p53 class mediator resulting in transcription of p21 class mediator|TAS|GO:0006978|GOA/IPI|10918303//biological process|DNA repair|IEA|GO:0006281|GOA/IPI|na//biological process|cell cycle|IEA|GO:0007049|GOA/IPI|na//biological process|cell cycle checkpoint|NAS|GO:0000075|GOA/IPI…	cell cycle checkpoint, positive regulation of DNA repair
MEG6721	ATP6V0A4							-		ATP6V0A4	molecular function|hydrogen ion transporter activity|IEA|GO:0015078|GOA/IPI|na//cellular component|hydrogen-translocating V-type ATPase complex|NAS|GO:0016471|GOA/IPI|10973252//cellular component|integral to membrane|IEA|GO:0016021|GOA/IPI|na//biological process|ion transport|IEA|GO:0006811|GOA/IPI|na//cellular component|membrane|IEA|GO:0016020|GOA/IPI|na//biological process|proton transport|IEA|…	hydrogen ion transporter activity
MEG674	DUT		S phase		binding			S phase		DUT	biological process|DNA replication|TAS|GO:0006260|GOA/IPI|1325640//molecular function|dUTP diphosphatase activity|TAS|GO:0004170|GOA/IPI|8631816//biological process|dUTP metabolism|IEA|GO:0046080|GOA/IPI|na//molecular function|hydrolase activity|IEA|GO:0016787|GOA/IPI|na//molecular function|magnesium ion binding|IEA|GO:0000287|GOA/IPI|na//cellular component|mitochondrion|TAS|GO:0005739|GOA/IPI|86…	DNA replication|dUTP diphosphatase activity|dUTP metabolism|hydrolase activity|magnesium ion binding|mitochondrion|nucleotide metabolism|nucleus
MEG6899	GSG2					17328667	S/G2	S/G2	Proof for Saccharomyces cerevisiae but not for Homo Sapiens	GSG2	molecular function|ATP binding|IDA|GO:0005524|GOA/IPI|11228240//molecular function|magnesium ion binding|IEA|GO:0000287|GOA/IPI|na//cellular component|nucleus|IEP|GO:0005634|GOA/IPI|11228240//biological process|protein amino acid phosphorylation|IDA|GO:0006468|GOA/IPI|11228240//biological process|protein kinase cascade|IDA|GO:0007243|GOA/IPI|11228240//molecular function|protein serine/threonine k…	ATP binding|magnesium ion binding|nucleus|protein amino acid phosphorylation|protein kinase cascade|protein serine/threonine kinase activity|regulation of cell cycle|transferase activity
MEG69	MCM4	G2/M	G1/S					G2/MG1/S		MCM4	molecular function|ATP binding|NAS|GO:0005524|GOA/IPI|na//molecular function|DNA binding|IEA|GO:0003677|GOA/IPI|na//biological process|DNA replication|NAS|GO:0006260|GOA/IPI|9465298//biological process|DNA replication initiation|IEA|GO:0006270|GOA/IPI|na//molecular function|DNA-dependent ATPase activity|IEA|GO:0008094|GOA/IPI|na//cellular component|nucleus|NAS|GO:0005634|GOA/IPI|8265339//biologic…	ATP binding|DNA binding|DNA replication|DNA replication initiation|DNA-dependent ATPase activity|nucleus|regulation of transcription, DNA-dependent|transcription
MEG697	PRIM2					128295	G2/M	G2/M		PRIM2	molecular function|DNA binding|IEA|GO:0003677|GOA/IPI|na//molecular function|DNA primase activity|TAS|GO:0003896|GOA/IPI|8026492//biological process|DNA replication|IEA|GO:0006260|GOA/IPI|na//biological process|DNA replication, synthesis of RNA primer|TAS|GO:0006269|GOA/IPI|8026492//cellular component|alpha DNA polymerase:primase complex|NR|GO:0005658|GOA/IPI|na//molecular function|transferase ac…	DNA binding|DNA primase activity|DNA replication|DNA replication, synthesis of RNA primer|alpha DNA polymerase:primase complex|transferase activity
MEG7016	FAM82B							-		FAM82B	molecular function|binding|IEA|GO:0005488|GOA/IPI|na	binding
MEG7018	MELK		S phase					S phase		MELK	molecular function|ATP binding|IEA|GO:0005524|GOA/IPI|na//biological process|protein amino acid phosphorylation|IEA|GO:0006468|GOA/IPI|na//molecular function|protein serine/threonine kinase activity|IEA|GO:0004674|GOA/IPI|na//molecular function|protein-tyrosine kinase activity|IEA|GO:0004713|GOA/IPI|na//molecular function|transferase activity|IEA|GO:0016740|GOA/IPI|na	ATP binding|protein amino acid phosphorylation|protein serine/threonine kinase activity|protein-tyrosine kinase activity|transferase activity
MEG704	GINS1		G1/S					G1/S		GINS1	biological process|DNA replication|IEA|GO:0006260|GOA/IPI|na//cellular component|nucleus|IEA|GO:0005634|GOA/IPI|na	DNA replication|nucleus
MEG7079	CDC25A	G1/S		G1/S				G1/SG1/S		CDC25A	biological process|cell proliferation|TAS|GO:0008283|GOA/IPI|11139144//biological process|cytokinesis|IEA|GO:0000910|GOA/IPI|na//molecular function|hydrolase activity|IEA|GO:0016787|GOA/IPI|na//cellular component|intracellular|IEA|GO:0005622|GOA/IPI|na//biological process|mitosis|IEA|GO:0007067|GOA/IPI|na//biological process|protein amino acid dephosphorylation|IEA|GO:0006470|GOA/IPI|na//molecula…	cell proliferation|cytokinesis|hydrolase activity|intracellular|mitosis|protein amino acid dephosphorylation|protein tyrosine phosphatase activity|regulation of cyclin dependent protein kinase activity
MEG7107	ATXN3							-		ATXN3	cellular component|cytoplasm|TAS|GO:0005737|GOA/IPI|9124802//biological process|neurogenesis|TAS|GO:0007399|GOA/IPI|9124802//cellular component|nucleoplasm|TAS|GO:0005654|GOA/IPI|9580663//biological process|nucleotide-excision repair|TAS|GO:0006289|GOA/IPI|10915768//biological process|regulation of transcription, DNA-dependent|IEA|GO:0006355|GOA/IPI|na//biological process|synaptic transmission|TA…	regulation of transcription, DNA-dependent
MEG7173	RMI1							-		RMI1	molecular function|DNA binding|IEA|GO:0003677|GOA/IPI|na	DNA binding
MEG7182	NCAPG2							-	Although over epxression of this gene is not shown to be specific to a cell cycle phase, it is clearly correlated with cell proliferation	NCAPG2	molecular function|binding|IEA|GO:0005488|GOA/IPI|na//biological process|mitotic chromosome condensation|IEA|GO:0007076|GOA/IPI|na	binding|mitotic chromosome condensation
MEG756	RAD51	S phase			binding	15467751	S phase	S phaseS phase		RAD51	molecular function|ATP binding|IEA|GO:0005524|GOA/IPI|na//biological process|DNA repair|ISS|GO:0006281|GOA/IPI|na//biological process|DNA unwinding|IDA|GO:0006268|GOA/IPI|7988572//biological process|DNA unwinding|ISS|GO:0006268|GOA/IPI|7988572//molecular function|DNA-dependent ATPase activity|IEA|GO:0008094|GOA/IPI|na//molecular function|damaged DNA binding|IEA|GO:0003684|GOA/IPI|na//biological p…	ATP binding|DNA repair|DNA unwinding|DNA unwinding|DNA-dependent ATPase activity|damaged DNA binding|double-strand break repair via homologous recombination|double-strand break repair via homologous recombination|double-stranded DNA binding|double-stranded DNA binding|meiosis|meiotic recombination|mitotic recombination|nucleoside-triphosphatase activity|nucleotide binding|nucleus|nucleus|positive…
MEG760	GLE1L							-		GLE1L	biological process|mRNA-nucleus export|TAS|GO:0006406|GOA/IPI|9618489//cellular component|nuclear pore|TAS|GO:0005643|GOA/IPI|9618489	mRNA-nucleus export|nuclear pore
MEG782	PTENP1					8492807	G2/M	G2/M	Proof for Saccharomyces cerevisiae but not for Homo Sapiens	PTENP1	biological process|cell cycle|IEA|GO:0007049|GOA/IPI|na//molecular function|hydrolase activity|IEA|GO:0016787|GOA/IPI|na//biological process|negative regulation of cell cycle|IEA|GO:0045786|GOA/IPI|na//biological process|protein amino acid dephosphorylation|IEA|GO:0006470|GOA/IPI|na//molecular function|protein tyrosine/serine/threonine phosphatase activity|IEA|GO:0008138|GOA/IPI|na	cell cycle|hydrolase activity|negative regulation of cell cycle|protein amino acid dephosphorylation|protein tyrosine/serine/threonine phosphatase activity
MEG792	KIAA0241							-		KIAA0241
MEG798	SMC3					165226		-	tissues containing actively proliferating cells showed higher levels of SMC1 and SMC3	SMC3	molecular function|ATP binding|IEA|GO:0005524|GOA/IPI|na//molecular function|ATPase activity|IEA|GO:0016887|GOA/IPI|na//biological process|DNA mediated transformation|TAS|GO:0009294|GOA/IPI|10801778//biological process|DNA repair|IEA|GO:0006281|GOA/IPI|na//cellular component|basement membrane|TAS|GO:0005604|GOA/IPI|9015313//biological process|cell cycle|IEA|GO:0007049|GOA/IPI|na//biological proce…	ATP binding|ATPase activity|DNA mediated transformation|DNA repair|basement membrane|cell cycle|chromosome organization and biogenesis (sensu Eukaryota)|cohesin complex|cytokinesis|cytoplasm|dynein binding|meiosis|microtubule motor activity|mitotic spindle organization and biogenesis|nuclear chromosome|nuclear matrix|protein heterodimerization activity|signal transduction|sister chromatid cohesio…
MEG806	CDK3					9811456	G1/S	G1/S		CDK3	molecular function|ATP binding|IEA|GO:0005524|GOA/IPI|na//biological process|cell proliferation|TAS|GO:0008283|GOA/IPI|1639063//molecular function|cyclin-dependent protein kinase activity|TAS|GO:0004693|GOA/IPI|1639063//biological process|cytokinesis|IEA|GO:0000910|GOA/IPI|na//biological process|mitosis|IEA|GO:0007067|GOA/IPI|na//biological process|protein amino acid phosphorylation|IEA|GO:000646…	ATP binding|cell proliferation|cyclin-dependent protein kinase activity|cytokinesis|mitosis|protein amino acid phosphorylation|regulation of cell cycle|transferase activity
MEG807	TAF2							-		TAF2	molecular function|RNA polymerase II transcription factor activity|TAS|GO:0003702|GOA/IPI|9418870//cellular component|transcription factor TFIID complex|TAS|GO:0005669|GOA/IPI|9418870//biological process|transcription initiation from RNA polymerase II promoter|TAS|GO:0006367|GOA/IPI|9418870	RNA polymerase II transcription factor activity|transcription factor TFIID complex|transcription initiation from RNA polymerase II promoter
MEG822	HAT1							-	Although over epxression of this gene is not shown to be specific to a cell cycle phase, it is clearly correlated with cell proliferation	HAT1	biological process|DNA packaging|TAS|GO:0006323|GOA/IPI|9427644//molecular function|acyltransferase activity|IEA|GO:0008415|GOA/IPI|na//molecular function|histone acetyltransferase activity|TAS|GO:0004402|GOA/IPI|9427644//biological process|internal protein amino acid acetylation|TAS|GO:0006475|GOA/IPI|9427644//cellular component|nucleus|TAS|GO:0005634|GOA/IPI|9427644//molecular function|protein …	DNA packaging|acyltransferase activity|histone acetyltransferase activity|internal protein amino acid acetylation|nucleus|protein binding|transferase activity
MEG83	SLC25A25							-		SLC25A25	molecular function|binding|IEA|GO:0005488|GOA/IPI|na//molecular function|calcium ion binding|IEA|GO:0005509|GOA/IPI|na//cellular component|integral to membrane|IEA|GO:0016021|GOA/IPI|na//cellular component|membrane|IEA|GO:0016020|GOA/IPI|na//cellular component|mitochondrial inner membrane|IEA|GO:0005743|GOA/IPI|na//cellular component|mitochondrion|IEA|GO:0005739|GOA/IPI|na//molecular function|pho…	binding|calcium ion binding|integral to membrane|membrane|mitochondrial inner membrane|mitochondrion|phosphoprotein phosphatase activity|transport|transporter activity
MEG842	USP46							-		USP46	molecular function|cysteine-type endopeptidase activity|IEA|GO:0004197|GOA/IPI|na//biological process|ubiquitin cycle|IEA|GO:0006512|GOA/IPI|na//molecular function|ubiquitin thiolesterase activity|IEA|GO:0004221|GOA/IPI|na//biological process|ubiquitin-dependent protein catabolism|IEA|GO:0006511|GOA/IPI|na	cysteine-type endopeptidase activity|ubiquitin cycle|ubiquitin thiolesterase activity|ubiquitin-dependent protein catabolism
MEG852	VAC14					16899128		-	suppresses centrosome re-duplication	VAC14	cellular component|cellular component unknown|ND|GO:0008372|GOA/IPI|na//molecular function|receptor activity|NAS|GO:0004872|GOA/IPI|8611628//biological process|signal transduction|NAS|GO:0007165|GOA/IPI|8611628	cellular component unknown|receptor activity|signal transduction
MEG874	ASNA1							-	Although over epxression of this gene is not shown to be specific to a cell cycle phase, it is clearly correlated with cell proliferation	ASNA1	molecular function|ATP binding|IEA|GO:0005524|GOA/IPI|na//biological process|anion transport|IEA|GO:0006820|GOA/IPI|na//molecular function|arsenite transporter activity|TAS|GO:0015105|GOA/IPI|8884272//molecular function|arsenite-transporting ATPase activity|IEA|GO:0015446|GOA/IPI|na//cellular component|cytoplasm|TAS|GO:0005737|GOA/IPI|9736449//molecular function|hydrolase activity|IEA|GO:0016787|…	ATP binding
MEG88	ASF1A					17328667, 9290207	S phase	S phase		ASF1A	molecular function|chromatin binding|NAS|GO:0003682|GOA/IPI|10759893//biological process|loss of chromatin silencing|NAS|GO:0006345|GOA/IPI|10759893//cellular component|nucleus|NAS|GO:0005634|GOA/IPI|10759893	chromatin binding
MEG942	CCDC76							-		CCDC76	molecular function|DNA binding|IEA|GO:0003677|GOA/IPI|na	DNA binding
MEG994	EXO1	S phase						S phase		EXO1	molecular function|5'-3' exonuclease activity|TAS|GO:0008409|GOA/IPI|10364235//molecular function|DNA binding|IEA|GO:0003677|GOA/IPI|9685493//molecular function|DNA binding|TAS|GO:0003677|GOA/IPI|9685493//biological process|DNA recombination|TAS|GO:0006310|GOA/IPI|10364235//biological process|DNA repair|IEA|GO:0006281|GOA/IPI|na//molecular function|exonuclease activity|IEA|GO:0004527|GOA/IPI|na//…	5'-3' exonuclease activity|DNA binding|DNA binding|DNA recombination|DNA repair|exonuclease activity|mismatch repair|ribonuclease H activity
